# Supplementary material for: Risk Effects of rs1799945 Polymorphism of the HFE Gene and Intergenic Interactions of GWAS-Significant Loci for Arterial Hypertension in the Caucasian Population of Central Russia
Source: Int J Mol Sci. 2023 May 5;24(9):8309. doi: 10.3390/ijms24098309 (PMC10179076; doi:10.3390/ijms24098309)
Supplement: Supplementary file 1 [file ijms-24-08309-s001.zip]

Archive with 14 entries (14 files):
- Suppl Table S1.pdf
- Suppl Table S10.xlsx
- Suppl Table S11.xlsx
- Suppl Table S12.xlsx
- Suppl Table S13.pdf
- Suppl Table S14.xlsx
- Suppl Table S2.pdf
- Suppl Table S3 .xlsx
- Suppl Table S4.xlsx
- Suppl Table S5.xlsx
- Suppl Table S6.xlsx
- Suppl Table S7.xlsx
- Suppl Table S8.xlsx
- Suppl Table S9.xlsx
