# Supplementary material for: Risk Effects of rs1799945 Polymorphism of the HFE Gene and Intergenic Interactions of GWAS-Significant Loci for Arterial Hypertension in the Caucasian Population of Central Russia
Source: Int J Mol Sci. 2023 May 5;24(9):8309. doi: 10.3390/ijms24098309 (PMC10179076; doi:10.3390/ijms24098309)
Supplement: Supplementary file 1 [file ijms-24-08309-s001.zip › Suppl Table S10.xlsx]

## Sheet: Лист1
Supplementary Table S10. sQTL values of SNPs in high LD (r2≥0.80) with the AH-associated polymorphisms
(according to Genotype-Tissue Expression (GTEx) (http://www.gtexportal.org/)) ( р <8.0E5, FDR≤0.05)
Chr	Lead SNP	Position lead SNP(hg38)	Proxy SNP	Position proxy SNP (hg38)	Distance (bp) betweenproxy and lead SNP	r2 between lead and proxy	D’ between lead and proxy	Gencode Id	Gene Symbol	Variant Id	Intron Id	P-Value	NES	Tissue
6	rs1799945	26090951	rs2032451	26091942	-991	0.99	1	ENSG00000010704.18	HFE	chr6_26091942_G_T_b38	26087516:26091314:clu_28359	0.00000000002	-0.56	Cells - Cultured fibroblasts
6	rs1799945	26090951	rs198851	26104404	-13453	1	-1	ENSG00000010704.18	HFE	chr6_26104404_T_G_b38	26087516:26091314:clu_28359	0.000000000016	0.57	Cells - Cultured fibroblasts
6	rs1799945	26090951	rs198846	26107235	-16284	0.94	-0.99	ENSG00000010704.18	HFE	chr6_26107235_A_G_b38	26087516:26091314:clu_28359	0.00000000091	0.5	Cells - Cultured fibroblasts
6	rs1799945	26090951	rs198833	26114280	-23329	0.92	-0.98	ENSG00000010704.18	HFE	chr6_26114280_G_A_b38	26087516:26091314:clu_28359	0.00000000091	0.5	Cells - Cultured fibroblasts
6	rs805303	31648589	rs2242660	31629976	18613	0.91	0.97	ENSG00000204469.12	PRRC2A	chr6_31629976_G_A_b38	31632992:31633221:clu_62748	1.7e-85	1	Testis
								ENSG00000204463.12	BAG6	chr6_31629976_G_A_b38	31651776:31652235:clu_28909	3.6e-75	0.98	Whole Blood
								ENSG00000204463.12	BAG6	chr6_31629976_G_A_b38	31651776:31652235:clu_36814	4.5e-70	0.97	Skin - Sun Exposed (Lower leg)
								ENSG00000204463.12	BAG6	chr6_31629976_G_A_b38	31651776:31652235:clu_35946	3.5e-58	0.94	Skin - Not Sun Exposed (Suprapubic)
								ENSG00000204463.12	BAG6	chr6_31629976_G_A_b38	31651776:31652235:clu_28620	2.9e-47	0.91	Cells - Cultured fibroblasts
								ENSG00000204463.12	BAG6	chr6_31629976_G_A_b38	31651776:31652235:clu_28620	2.9e-47	0.91	Cells - Cultured fibroblasts
								ENSG00000204463.12	BAG6	chr6_31629976_G_A_b38	31651776:31652235:clu_32961	6.3e-46	0.83	Artery - Tibial
								ENSG00000204463.12	BAG6	chr6_31629976_G_A_b38	31651776:31652235:clu_36965	2.7e-43	0.85	Nerve - Tibial
								ENSG00000204463.12	BAG6	chr6_31629976_G_A_b38	31651776:31652235:clu_35002	8.0e-41	0.94	Colon - Transverse
								ENSG00000204463.12	BAG6	chr6_31629976_G_A_b38	31651776:31652235:clu_35002	8.0e-41	0.94	Colon - Transverse
								ENSG00000204463.12	BAG6	chr6_31629976_G_A_b38	31651776:31652235:clu_35899	3.9e-38	0.73	Adipose - Subcutaneous
								ENSG00000204463.12	BAG6	chr6_31629976_G_A_b38	31651776:31652235:clu_33076	4.1e-37	0.77	Esophagus - Muscularis
								ENSG00000204463.12	BAG6	chr6_31629976_G_A_b38	31651776:31652235:clu_37706	1.8e-34	0.75	Lung
								ENSG00000204463.12	BAG6	chr6_31629976_G_A_b38	31651776:31652235:clu_33362	3.3e-34	0.75	Esophagus - Mucosa
								ENSG00000204463.12	BAG6	chr6_31629976_G_A_b38	31651776:31652235:clu_33362	3.3e-34	0.75	Esophagus - Mucosa
								ENSG00000204463.12	BAG6	chr6_31629976_G_A_b38	31651776:31652235:clu_34896	4.8e-29	0.72	Adipose - Visceral (Omentum)
								ENSG00000204463.12	BAG6	chr6_31629976_G_A_b38	31651776:31652235:clu_34896	4.8e-29	0.72	Adipose - Visceral (Omentum)
								ENSG00000204463.12	BAG6	chr6_31629976_G_A_b38	31651776:31652235:clu_31759	2.5e-27	0.76	Artery - Aorta
								ENSG00000204463.12	BAG6	chr6_31629976_G_A_b38	31651776:31652235:clu_36327	4.8e-27	0.68	Breast - Mammary Tissue
								ENSG00000204463.12	BAG6	chr6_31629976_G_A_b38	31651776:31652235:clu_36327	4.8e-27	0.68	Breast - Mammary Tissue
								ENSG00000204463.12	BAG6	chr6_31629976_G_A_b38	31651776:31652235:clu_32216	4.9e-27	0.79	Stomach
								ENSG00000204472.12	AIF1	chr6_31629976_G_A_b38	31615736:31616022:clu_28893	2.5e-25	-0.56	Whole Blood
								ENSG00000204463.12	BAG6	chr6_31629976_G_A_b38	31651776:31652235:clu_28706	3.3e-24	0.85	Adrenal Gland
								ENSG00000204463.12	BAG6	chr6_31629976_G_A_b38	31651776:31652235:clu_31651	6.9e-22	0.70	Esophagus - Gastroesophageal Junction
								ENSG00000204421.2	LY6G6C	chr6_31629976_G_A_b38	31719310:31720250:clu_35985	4.0e-21	-0.49	Skin - Not Sun Exposed (Suprapubic)
								ENSG00000204463.12	BAG6	chr6_31629976_G_A_b38	31651776:31652235:clu_25535	1.2e-19	1	Cells - EBV-transformed lymphocytes
								ENSG00000204463.12	BAG6	chr6_31629976_G_A_b38	31651776:31652235:clu_34300	4.9e-19	0.83	Pituitary
								ENSG00000204463.12	BAG6	chr6_31629976_G_A_b38	31651776:31652235:clu_28741	1.2e-16	0.86	Brain - Cortex
								ENSG00000204463.12	BAG6	chr6_31629976_G_A_b38	31651776:31652235:clu_28872	2.5e-16	0.90	Ovary
								ENSG00000204438.10	GPANK1	chr6_31629976_G_A_b38	31665003:31665574:clu_31749	2.9e-16	-0.47	Muscle - Skeletal
								ENSG00000204463.12	BAG6	chr6_31629976_G_A_b38	31651776:31652235:clu_28744	1.3e-15	0.89	Vagina
								ENSG00000204463.12	BAG6	chr6_31629976_G_A_b38	31651776:31652235:clu_29764	2.1e-15	0.83	Artery - Coronary
								ENSG00000204463.12	BAG6	chr6_31629976_G_A_b38	31651776:31652235:clu_32242	2.8e-15	0.90	Small Intestine - Terminal Ileum
								ENSG00000204463.12	BAG6	chr6_31629976_G_A_b38	31651776:31652235:clu_32439	1.6e-13	0.62	Colon - Sigmoid
								ENSG00000204428.12	LY6G5C	chr6_31629976_G_A_b38	31678604:31679101:clu_62763	2.9e-13	0.58	Testis
								ENSG00000204421.2	LY6G6C	chr6_31629976_G_A_b38	31719310:31720093:clu_36827	8.7e-13	0.39	Skin - Sun Exposed (Lower leg)
								ENSG00000204463.12	BAG6	chr6_31629976_G_A_b38	31651776:31652235:clu_24700	3.6e-12	0.99	Brain - Anterior cingulate cortex (BA24)
								ENSG00000204463.12	BAG6	chr6_31629976_G_A_b38	31651776:31652235:clu_30856	1.1e-11	0.57	Brain - Cerebellum
								ENSG00000204463.12	BAG6	chr6_31629976_G_A_b38	31651776:31652235:clu_25054	1.4e-11	0.71	Brain - Putamen (basal ganglia)
								ENSG00000196126.11	HLA-DRB1	chr6_31629976_G_A_b38	32517752:32518054:clu_38503	2.7e-11	-0.43	Thyroid
								ENSG00000198502.5	HLA-DRB5	chr6_31629976_G_A_b38	32517752:32518054:clu_38503	2.7e-11	-0.43	Thyroid
								ENSG00000229391.7	HLA-DRB6	chr6_31629976_G_A_b38	32517752:32518054:clu_38503	2.7e-11	-0.43	Thyroid
								ENSG00000204463.12	BAG6	chr6_31629976_G_A_b38	31651776:31652235:clu_28478	6.6e-11	0.60	Brain - Nucleus accumbens (basal ganglia)
								ENSG00000204463.12	BAG6	chr6_31629976_G_A_b38	31651776:31652235:clu_31251	1.6e-10	0.57	Spleen
								ENSG00000204463.12	BAG6	chr6_31629976_G_A_b38	31651776:31652400:clu_31745	1.6e-10	0.31	Muscle - Skeletal
								ENSG00000204438.10	GPANK1	chr6_31629976_G_A_b38	31665003:31665574:clu_38324	2.0e-10	-0.41	Thyroid
								ENSG00000204463.12	BAG6	chr6_31629976_G_A_b38	31651776:31652235:clu_27909	2.8e-10	0.61	Brain - Caudate (basal ganglia)
								ENSG00000204438.10	GPANK1	chr6_31629976_G_A_b38	31665003:31665574:clu_28625	6.5e-10	-0.42	Cells - Cultured fibroblasts
								ENSG00000204472.12	AIF1	chr6_31629976_G_A_b38	31615736:31616019:clu_37689	8.1e-10	-0.29	Lung
								ENSG00000196126.11	HLA-DRB1	chr6_31629976_G_A_b38	32517752:32518054:clu_31898	8.6e-10	-0.36	Muscle - Skeletal
								ENSG00000198502.5	HLA-DRB5	chr6_31629976_G_A_b38	32517752:32518054:clu_31898	8.6e-10	-0.36	Muscle - Skeletal
								ENSG00000198502.5	HLA-DRB5	chr6_31629976_G_A_b38	32517752:32518054:clu_31898	8.6e-10	-0.36	Muscle - Skeletal
								ENSG00000229391.7	HLA-DRB6	chr6_31629976_G_A_b38	32517752:32518054:clu_31898	8.6e-10	-0.36	Muscle - Skeletal
								ENSG00000204463.12	BAG6	chr6_31629976_G_A_b38	31651776:31652235:clu_29481	4.5e-9	0.56	Brain - Cerebellar Hemisphere
								ENSG00000204463.12	BAG6	chr6_31629976_G_A_b38	31651776:31652235:clu_26704	5.9e-9	0.58	Brain - Frontal Cortex (BA9)
								ENSG00000196126.11	HLA-DRB1	chr6_31629976_G_A_b38	32517752:32518054:clu_36148	8.1e-9	-0.39	Skin - Not Sun Exposed (Suprapubic)
								ENSG00000196126.11	HLA-DRB1	chr6_31629976_G_A_b38	32517752:32518054:clu_36148	8.1e-9	-0.39	Skin - Not Sun Exposed (Suprapubic)
								ENSG00000198502.5	HLA-DRB5	chr6_31629976_G_A_b38	32517752:32518054:clu_36148	8.1e-9	-0.39	Skin - Not Sun Exposed (Suprapubic)
								ENSG00000229391.7	HLA-DRB6	chr6_31629976_G_A_b38	32517752:32518054:clu_36148	8.1e-9	-0.39	Skin - Not Sun Exposed (Suprapubic)
								ENSG00000196126.11	HLA-DRB1	chr6_31629976_G_A_b38	32517752:32518054:clu_35057	8.3e-9	-0.42	Adipose - Visceral (Omentum)
								ENSG00000198502.5	HLA-DRB5	chr6_31629976_G_A_b38	32517752:32518054:clu_35057	8.3e-9	-0.42	Adipose - Visceral (Omentum)
								ENSG00000229391.7	HLA-DRB6	chr6_31629976_G_A_b38	32517752:32518054:clu_35057	8.3e-9	-0.42	Adipose - Visceral (Omentum)
								ENSG00000196126.11	HLA-DRB1	chr6_31629976_G_A_b38	32517752:32518054:clu_37154	1.1e-8	-0.39	Nerve - Tibial
								ENSG00000198502.5	HLA-DRB5	chr6_31629976_G_A_b38	32517752:32518054:clu_37154	1.1e-8	-0.39	Nerve - Tibial
								ENSG00000229391.7	HLA-DRB6	chr6_31629976_G_A_b38	32517752:32518054:clu_37154	1.1e-8	-0.39	Nerve - Tibial
								ENSG00000204463.12	BAG6	chr6_31629976_G_A_b38	31651776:31652235:clu_28990	1.2e-8	0.65	Minor Salivary Gland
								ENSG00000204438.10	GPANK1	chr6_31629976_G_A_b38	31665003:31665574:clu_33081	1.3e-8	-0.43	Esophagus - Muscularis
								ENSG00000204438.10	GPANK1	chr6_31629976_G_A_b38	31665003:31665574:clu_33081	1.3e-8	-0.43	Esophagus - Muscularis
								ENSG00000204438.10	GPANK1	chr6_31629976_G_A_b38	31665003:31665574:clu_28486	1.5e-8	-0.46	Heart - Left Ventricle
								ENSG00000196126.11	HLA-DRB1	chr6_31629976_G_A_b38	32517752:32518054:clu_37867	1.6e-8	-0.38	Lung
								ENSG00000198502.5	HLA-DRB5	chr6_31629976_G_A_b38	32517752:32518054:clu_37867	1.6e-8	-0.38	Lung
								ENSG00000229391.7	HLA-DRB6	chr6_31629976_G_A_b38	32517752:32518054:clu_37867	1.6e-8	-0.38	Lung
								ENSG00000204463.12	BAG6	chr6_31629976_G_A_b38	31651776:31652235:clu_27268	1.7e-8	0.75	Uterus
								ENSG00000196126.11	HLA-DRB1	chr6_31629976_G_A_b38	32517752:32518054:clu_36068	1.7e-8	-0.36	Adipose - Subcutaneous
								ENSG00000198502.5	HLA-DRB5	chr6_31629976_G_A_b38	32517752:32518054:clu_36068	1.7e-8	-0.36	Adipose - Subcutaneous
								ENSG00000229391.7	HLA-DRB6	chr6_31629976_G_A_b38	32517752:32518054:clu_36068	1.7e-8	-0.36	Adipose - Subcutaneous
								ENSG00000196126.11	HLA-DRB1	chr6_31629976_G_A_b38	32517752:32518054:clu_29044	2.4e-8	-0.34	Whole Blood
								ENSG00000198502.5	HLA-DRB5	chr6_31629976_G_A_b38	32517752:32518054:clu_29044	2.4e-8	-0.34	Whole Blood
								ENSG00000229391.7	HLA-DRB6	chr6_31629976_G_A_b38	32517752:32518054:clu_29044	2.4e-8	-0.34	Whole Blood
								ENSG00000204344.14	STK19	chr6_31629976_G_A_b38	31980548:31980654:clu_36915	3.2e-8	-0.36	Skin - Sun Exposed (Lower leg)
								ENSG00000250535.1	STK19B	chr6_31629976_G_A_b38	31980548:31980654:clu_36915	3.2e-8	-0.36	Skin - Sun Exposed (Lower leg)
								ENSG00000204482.10	LST1	chr6_31629976_G_A_b38	31587318:31587944:clu_28891	3.4e-8	0.31	Whole Blood
								ENSG00000204438.10	GPANK1	chr6_31629976_G_A_b38	31665003:31665574:clu_36969	3.9e-8	-0.37	Nerve - Tibial
								ENSG00000196126.11	HLA-DRB1	chr6_31629976_G_A_b38	32579104:32580247:clu_33536	4.5e-8	0.44	Esophagus - Mucosa
								ENSG00000198502.5	HLA-DRB5	chr6_31629976_G_A_b38	32579104:32580247:clu_33536	4.5e-8	0.44	Esophagus - Mucosa
								ENSG00000229391.7	HLA-DRB6	chr6_31629976_G_A_b38	32579104:32580247:clu_33536	4.5e-8	0.44	Esophagus - Mucosa
								ENSG00000204438.10	GPANK1	chr6_31629976_G_A_b38	31665003:31665861:clu_28911	4.8e-8	-0.29	Whole Blood
								ENSG00000204438.10	GPANK1	chr6_31629976_G_A_b38	31665003:31665861:clu_28911	4.8e-8	-0.29	Whole Blood
								ENSG00000204344.14	STK19	chr6_31629976_G_A_b38	31980548:31980654:clu_38418	5.7e-8	-0.34	Thyroid
								ENSG00000250535.1	STK19B	chr6_31629976_G_A_b38	31980548:31980654:clu_38418	5.7e-8	-0.34	Thyroid
								ENSG00000196126.11	HLA-DRB1	chr6_31629976_G_A_b38	32517752:32518054:clu_36988	8.1e-8	-0.34	Skin - Sun Exposed (Lower leg)
								ENSG00000198502.5	HLA-DRB5	chr6_31629976_G_A_b38	32517752:32518054:clu_36988	8.1e-8	-0.34	Skin - Sun Exposed (Lower leg)
								ENSG00000229391.7	HLA-DRB6	chr6_31629976_G_A_b38	32517752:32518054:clu_36988	8.1e-8	-0.34	Skin - Sun Exposed (Lower leg)
								ENSG00000204428.12	LY6G5C	chr6_31629976_G_A_b38	31678604:31679101:clu_28483	8.4e-8	0.47	Brain - Nucleus accumbens (basal ganglia)
								ENSG00000204463.12	BAG6	chr6_31629976_G_A_b38	31651776:31652400:clu_38320	9.9e-8	0.32	Thyroid
								ENSG00000204438.10	GPANK1	chr6_31629976_G_A_b38	31665003:31665574:clu_35975	1.0e-7	-0.35	Skin - Not Sun Exposed (Suprapubic)
								ENSG00000204428.12	LY6G5C	chr6_31629976_G_A_b38	31677120:31679101:clu_25059	1.0e-7	0.44	Brain - Putamen (basal ganglia)
								ENSG00000196126.11	HLA-DRB1	chr6_31629976_G_A_b38	32517752:32518054:clu_31906	1.1e-7	-0.42	Artery - Aorta
								ENSG00000198502.5	HLA-DRB5	chr6_31629976_G_A_b38	32517752:32518054:clu_31906	1.1e-7	-0.42	Artery - Aorta
								ENSG00000229391.7	HLA-DRB6	chr6_31629976_G_A_b38	32517752:32518054:clu_31906	1.1e-7	-0.42	Artery - Aorta
								ENSG00000204536.13	CCHCR1	chr6_31629976_G_A_b38	31151122:31156731:clu_33029	2.0e-7	0.37	Esophagus - Muscularis
								ENSG00000204536.13	CCHCR1	chr6_31629976_G_A_b38	31151122:31156731:clu_33029	2.0e-7	0.37	Esophagus - Muscularis
								ENSG00000204438.10	GPANK1	chr6_31629976_G_A_b38	31665003:31665574:clu_36818	2.5e-7	-0.32	Skin - Sun Exposed (Lower leg)
								ENSG00000204428.12	LY6G5C	chr6_31629976_G_A_b38	31678604:31679101:clu_29486	2.6e-7	0.64	Brain - Cerebellar Hemisphere
								ENSG00000204428.12	LY6G5C	chr6_31629976_G_A_b38	31679268:31680756:clu_28912	2.7e-7	-0.30	Whole Blood
								ENSG00000204536.13	CCHCR1	chr6_31629976_G_A_b38	31151122:31156731:clu_33315	2.8e-7	0.35	Esophagus - Mucosa
								ENSG00000204536.13	CCHCR1	chr6_31629976_G_A_b38	31157089:31157385:clu_25485	2.8e-7	0.69	Cells - EBV-transformed lymphocytes
								ENSG00000196126.11	HLA-DRB1	chr6_31629976_G_A_b38	32517752:32518054:clu_28642	3.2e-7	-0.46	Heart - Left Ventricle
								ENSG00000198502.5	HLA-DRB5	chr6_31629976_G_A_b38	32517752:32518054:clu_28642	3.2e-7	-0.46	Heart - Left Ventricle
								ENSG00000229391.7	HLA-DRB6	chr6_31629976_G_A_b38	32517752:32518054:clu_28642	3.2e-7	-0.46	Heart - Left Ventricle
								ENSG00000204438.10	GPANK1	chr6_31629976_G_A_b38	31665003:31665574:clu_31514	4.1e-7	-0.44	Heart - Atrial Appendage
								ENSG00000196126.11	HLA-DRB1	chr6_31629976_G_A_b38	32517752:32518054:clu_35185	4.2e-7	-0.41	Colon - Transverse
								ENSG00000198502.5	HLA-DRB5	chr6_31629976_G_A_b38	32517752:32518054:clu_35185	4.2e-7	-0.41	Colon - Transverse
								ENSG00000229391.7	HLA-DRB6	chr6_31629976_G_A_b38	32517752:32518054:clu_35185	4.2e-7	-0.41	Colon - Transverse
								ENSG00000213676.10	ATF6B	chr6_31629976_G_A_b38	32117694:32118775:clu_33082	5.4e-7	-0.18	Artery - Tibial
								ENSG00000196126.11	HLA-DRB1	chr6_31629976_G_A_b38	32517752:32518054:clu_33127	5.4e-7	-0.33	Artery - Tibial
								ENSG00000198502.5	HLA-DRB5	chr6_31629976_G_A_b38	32517752:32518054:clu_33127	5.4e-7	-0.33	Artery - Tibial
								ENSG00000229391.7	HLA-DRB6	chr6_31629976_G_A_b38	32517752:32518054:clu_33127	5.4e-7	-0.33	Artery - Tibial
								ENSG00000204536.13	CCHCR1	chr6_31629976_G_A_b38	31151122:31156731:clu_38261	6.4e-7	0.30	Thyroid
								ENSG00000204536.13	CCHCR1	chr6_31629976_G_A_b38	31151122:31156731:clu_34949	9.3e-7	0.39	Colon - Transverse
								ENSG00000204344.14	STK19	chr6_31629976_G_A_b38	31980548:31980654:clu_37805	0.0000011	-0.32	Lung
								ENSG00000250535.1	STK19B	chr6_31629976_G_A_b38	31980548:31980654:clu_37805	0.0000011	-0.32	Lung
								ENSG00000204344.14	STK19	chr6_31629976_G_A_b38	31980548:31980654:clu_33463	0.0000011	-0.34	Esophagus - Mucosa
								ENSG00000250535.1	STK19B	chr6_31629976_G_A_b38	31980548:31980654:clu_33463	0.0000011	-0.34	Esophagus - Mucosa
								ENSG00000204482.10	LST1	chr6_31629976_G_A_b38	31587318:31587641:clu_37685	0.0000012	-0.33	Lung
								ENSG00000204344.14	STK19	chr6_31629976_G_A_b38	31980548:31980654:clu_33175	0.0000013	-0.33	Esophagus - Muscularis
								ENSG00000250535.1	STK19B	chr6_31629976_G_A_b38	31980548:31980654:clu_33175	0.0000013	-0.33	Esophagus - Muscularis
								ENSG00000204344.14	STK19	chr6_31629976_G_A_b38	31980548:31980654:clu_28695	0.0000013	-0.36	Cells - Cultured fibroblasts
								ENSG00000250535.1	STK19B	chr6_31629976_G_A_b38	31980548:31980654:clu_28695	0.0000013	-0.36	Cells - Cultured fibroblasts
								ENSG00000204482.10	LST1	chr6_31629976_G_A_b38	31587318:31587944:clu_36946	0.0000016	0.31	Nerve - Tibial
								ENSG00000196126.11	HLA-DRB1	chr6_31629976_G_A_b38	32517752:32518054:clu_33254	0.0000020	-0.34	Esophagus - Muscularis
								ENSG00000198502.5	HLA-DRB5	chr6_31629976_G_A_b38	32517752:32518054:clu_33254	0.0000020	-0.34	Esophagus - Muscularis
								ENSG00000229391.7	HLA-DRB6	chr6_31629976_G_A_b38	32517752:32518054:clu_33254	0.0000020	-0.34	Esophagus - Muscularis
								ENSG00000204438.10	GPANK1	chr6_31629976_G_A_b38	31665003:31665574:clu_32964	0.0000021	-0.30	Artery - Tibial
								ENSG00000204536.13	CCHCR1	chr6_31629976_G_A_b38	31151122:31156731:clu_28661	0.0000021	0.48	Adrenal Gland
								ENSG00000196126.11	HLA-DRB1	chr6_31629976_G_A_b38	32517752:32518054:clu_36513	0.0000028	-0.36	Breast - Mammary Tissue
								ENSG00000198502.5	HLA-DRB5	chr6_31629976_G_A_b38	32517752:32518054:clu_36513	0.0000028	-0.36	Breast - Mammary Tissue
								ENSG00000229391.7	HLA-DRB6	chr6_31629976_G_A_b38	32517752:32518054:clu_36513	0.0000028	-0.36	Breast - Mammary Tissue
								ENSG00000204536.13	CCHCR1	chr6_31629976_G_A_b38	31151122:31156731:clu_31603	0.0000029	0.40	Esophagus - Gastroesophageal Junction
								ENSG00000204392.10	LSM2	chr6_31629976_G_A_b38	31798507:31806755:clu_31803	0.0000032	0.32	Artery - Aorta
								ENSG00000204438.10	GPANK1	chr6_31629976_G_A_b38	31665003:31665574:clu_33364	0.0000042	-0.33	Esophagus - Mucosa
								ENSG00000204394.12	VARS	chr6_31629976_G_A_b38	31793120:31794831:clu_37007	0.0000054	0.26	Nerve - Tibial
								ENSG00000198502.5	HLA-DRB5	chr6_31629976_G_A_b38	32517752:32518054:clu_31689	0.0000068	-0.39	Heart - Atrial Appendage
								ENSG00000229391.7	HLA-DRB6	chr6_31629976_G_A_b38	32517752:32518054:clu_31689	0.0000068	-0.39	Heart - Atrial Appendage
								ENSG00000204438.10	GPANK1	chr6_31629976_G_A_b38	31665003:31665574:clu_31655	0.0000069	-0.39	Esophagus - Gastroesophageal Junction
								ENSG00000204438.10	GPANK1	chr6_31629976_G_A_b38	31665003:31665574:clu_35005	0.0000071	-0.36	Colon - Transverse
								ENSG00000204344.14	STK19	chr6_31629976_G_A_b38	31980548:31980654:clu_37063	0.0000073	-0.31	Nerve - Tibial
								ENSG00000250535.1	STK19B	chr6_31629976_G_A_b38	31980548:31980654:clu_37063	0.0000073	-0.31	Nerve - Tibial
								ENSG00000204428.12	LY6G5C	chr6_31629976_G_A_b38	31677120:31679101:clu_31516	0.0000073	-0.38	Heart - Atrial Appendage
								ENSG00000250535.1	STK19B	chr6_31629976_G_A_b38	31980548:31980654:clu_28575	0.0000098	-0.36	Heart - Left Ventricle
								ENSG00000137312.14	FLOT1	chr6_31629976_G_A_b38	30730727:30730919:clu_36716	0.0000099	-0.27	Skin - Sun Exposed (Lower leg)
								ENSG00000196126.11	HLA-DRB1	chr6_31629976_G_A_b38	32554971:32584109:clu_62958	0.0000099	0.41	Testis
								ENSG00000198502.5	HLA-DRB5	chr6_31629976_G_A_b38	32554971:32584109:clu_62958	0.0000099	0.41	Testis
								ENSG00000229391.7	HLA-DRB6	chr6_31629976_G_A_b38	32554971:32584109:clu_62958	0.0000099	0.41	Testis
								ENSG00000204338.8	CYP21A1P	chr6_31629976_G_A_b38	32040584:32040668:clu_32548	0.000012	0.39	Colon - Sigmoid
								ENSG00000196735.11	HLA-DQA1	chr6_31629976_G_A_b38	32642253:32642610:clu_33544	0.000019	-0.29	Esophagus - Mucosa
								ENSG00000204338.8	CYP21A1P	chr6_31629976_G_A_b38	32007470:32007671:clu_62872	0.000027	-0.39	Testis
								ENSG00000231852.6	CYP21A2	chr6_31629976_G_A_b38	32007470:32007671:clu_62872	0.000027	-0.39	Testis
								ENSG00000250535.1	STK19B	chr6_31629976_G_A_b38	31980548:31980654:clu_31838	0.000033	-0.32	Artery - Aorta
								ENSG00000204428.12	LY6G5C	chr6_31629976_G_A_b38	31677120:31679101:clu_28488	0.000049	-0.34	Heart - Left Ventricle
6	rs805303	31648589	rs2844466	31633235	15354	0.85	0.96	ENSG00000204469.12	PRRC2A	chr6_31633235_T_C_b38	31632992:31633221:clu_62748	3.2E-116	1	Testis
								ENSG00000204463.12	BAG6	chr6_31633235_T_C_b38	31651776:31652235:clu_28909	6.9E-76	0.99	Whole Blood
								ENSG00000204463.12	BAG6	chr6_31633235_T_C_b38	31651776:31652235:clu_36814	7.3E-63	0.93	Skin - Sun Exposed (Lower leg)
								ENSG00000204463.12	BAG6	chr6_31633235_T_C_b38	31651776:31652235:clu_35946	2.9E-56	0.92	Skin - Not Sun Exposed (Suprapubic)
								ENSG00000204463.12	BAG6	chr6_31633235_T_C_b38	31651776:31652235:clu_28620	3.8E-47	0.9	Cells - Cultured fibroblasts
								ENSG00000204463.12	BAG6	chr6_31633235_T_C_b38	31651776:31652235:clu_28620	3.8E-47	0.9	Cells - Cultured fibroblasts
								ENSG00000204463.12	BAG6	chr6_31633235_T_C_b38	31651776:31652235:clu_32961	1.3E-41	0.79	Artery - Tibial
								ENSG00000204463.12	BAG6	chr6_31633235_T_C_b38	31651776:31652235:clu_36965	1.5E-40	0.82	Nerve - Tibial
								ENSG00000204463.12	BAG6	chr6_31633235_T_C_b38	31651776:31652235:clu_35002	2.4E-38	0.92	Colon - Transverse
								ENSG00000204463.12	BAG6	chr6_31633235_T_C_b38	31651776:31652235:clu_35002	2.4E-38	0.92	Colon - Transverse
								ENSG00000204463.12	BAG6	chr6_31633235_T_C_b38	31651776:31652235:clu_35899	5.5E-38	0.73	Adipose - Subcutaneous
								ENSG00000204463.12	BAG6	chr6_31633235_T_C_b38	31651776:31652235:clu_33362	6.4E-33	0.73	Esophagus - Mucosa
								ENSG00000204463.12	BAG6	chr6_31633235_T_C_b38	31651776:31652235:clu_33362	6.4E-33	0.73	Esophagus - Mucosa
								ENSG00000204463.12	BAG6	chr6_31633235_T_C_b38	31651776:31652235:clu_33076	1e-31	0.7	Esophagus - Muscularis
								ENSG00000204463.12	BAG6	chr6_31633235_T_C_b38	31651776:31652235:clu_37706	5.7E-31	0.71	Lung
								ENSG00000204463.12	BAG6	chr6_31633235_T_C_b38	31651776:31652235:clu_36327	6e-29	0.68	Breast - Mammary Tissue
								ENSG00000204463.12	BAG6	chr6_31633235_T_C_b38	31651776:31652235:clu_36327	6e-29	0.68	Breast - Mammary Tissue
								ENSG00000204463.12	BAG6	chr6_31633235_T_C_b38	31651776:31652235:clu_34896	5.5E-28	0.71	Adipose - Visceral (Omentum)
								ENSG00000204463.12	BAG6	chr6_31633235_T_C_b38	31651776:31652235:clu_34896	5.5E-28	0.71	Adipose - Visceral (Omentum)
								ENSG00000204463.12	BAG6	chr6_31633235_T_C_b38	31651776:31652235:clu_32216	6.8E-27	0.78	Stomach
								ENSG00000204463.12	BAG6	chr6_31633235_T_C_b38	31651776:31652235:clu_31759	2e-25	0.74	Artery - Aorta
								ENSG00000204463.12	BAG6	chr6_31633235_T_C_b38	31651776:31652235:clu_31651	1.5E-24	0.73	Esophagus - Gastroesophageal Junction
								ENSG00000204472.12	AIF1	chr6_31633235_T_C_b38	31615736:31616022:clu_28893	6e-24	-0.55	Whole Blood
								ENSG00000204463.12	BAG6	chr6_31633235_T_C_b38	31651776:31652235:clu_28706	2e-23	0.83	Adrenal Gland
								ENSG00000204438.10	GPANK1	chr6_31633235_T_C_b38	31665003:31665574:clu_31749	0.0000000000000000035	-0.5	Muscle - Skeletal
								ENSG00000204463.12	BAG6	chr6_31633235_T_C_b38	31651776:31652235:clu_25535	0.0000000000000000053	1	Cells - EBV-transformed lymphocytes
								ENSG00000204463.12	BAG6	chr6_31633235_T_C_b38	31651776:31652235:clu_34300	0.00000000000000023	0.78	Pituitary
								ENSG00000204463.12	BAG6	chr6_31633235_T_C_b38	31651776:31652235:clu_28741	0.00000000000000026	0.87	Brain - Cortex
								ENSG00000204421.2	LY6G6C	chr6_31633235_T_C_b38	31719310:31720250:clu_35985	0.00000000000000027	-0.42	Skin - Not Sun Exposed (Suprapubic)
								ENSG00000204428.12	LY6G5C	chr6_31633235_T_C_b38	31678604:31679101:clu_62763	0.0000000000000012	0.64	Testis
								ENSG00000204463.12	BAG6	chr6_31633235_T_C_b38	31651776:31652235:clu_28872	0.000000000000021	0.85	Ovary
								ENSG00000204463.12	BAG6	chr6_31633235_T_C_b38	31651776:31652235:clu_29764	0.000000000000021	0.79	Artery - Coronary
								ENSG00000204463.12	BAG6	chr6_31633235_T_C_b38	31651776:31652235:clu_28744	0.00000000000013	0.81	Vagina
								ENSG00000204463.12	BAG6	chr6_31633235_T_C_b38	31651776:31652235:clu_32242	0.00000000000013	0.84	Small Intestine - Terminal Ileum
								ENSG00000204463.12	BAG6	chr6_31633235_T_C_b38	31651776:31652235:clu_32439	0.00000000000022	0.62	Colon - Sigmoid
								ENSG00000204463.12	BAG6	chr6_31633235_T_C_b38	31651776:31652235:clu_30856	0.0000000000042	0.59	Brain - Cerebellum
								ENSG00000204463.12	BAG6	chr6_31633235_T_C_b38	31651776:31652235:clu_24700	0.0000000000077	0.96	Brain - Anterior cingulate cortex (BA24)
								ENSG00000196126.11	HLA-DRB1	chr6_31633235_T_C_b38	32517752:32518054:clu_38503	0.000000000012	-0.44	Thyroid
								ENSG00000198502.5	HLA-DRB5	chr6_31633235_T_C_b38	32517752:32518054:clu_38503	0.000000000012	-0.44	Thyroid
								ENSG00000229391.7	HLA-DRB6	chr6_31633235_T_C_b38	32517752:32518054:clu_38503	0.000000000012	-0.44	Thyroid
								ENSG00000204463.12	BAG6	chr6_31633235_T_C_b38	31651776:31652235:clu_31251	0.000000000019	0.6	Spleen
								ENSG00000204421.2	LY6G6C	chr6_31633235_T_C_b38	31719310:31720093:clu_36827	0.000000000023	0.37	Skin - Sun Exposed (Lower leg)
								ENSG00000204438.10	GPANK1	chr6_31633235_T_C_b38	31665003:31665861:clu_28911	0.00000000012	-0.35	Whole Blood
								ENSG00000204438.10	GPANK1	chr6_31633235_T_C_b38	31665003:31665861:clu_28911	0.00000000012	-0.35	Whole Blood
								ENSG00000204438.10	GPANK1	chr6_31633235_T_C_b38	31665003:31665574:clu_33081	0.00000000015	-0.47	Esophagus - Muscularis
								ENSG00000204438.10	GPANK1	chr6_31633235_T_C_b38	31665003:31665574:clu_33081	0.00000000015	-0.47	Esophagus - Muscularis
								ENSG00000204463.12	BAG6	chr6_31633235_T_C_b38	31651776:31652235:clu_25054	0.00000000039	0.69	Brain - Putamen (basal ganglia)
								ENSG00000204463.12	BAG6	chr6_31633235_T_C_b38	31651776:31652400:clu_31745	0.00000000052	0.3	Muscle - Skeletal
								ENSG00000204463.12	BAG6	chr6_31633235_T_C_b38	31651776:31652235:clu_29481	0.00000000057	0.6	Brain - Cerebellar Hemisphere
								ENSG00000204438.10	GPANK1	chr6_31633235_T_C_b38	31665003:31665574:clu_38324	0.00000000079	-0.4	Thyroid
								ENSG00000196126.11	HLA-DRB1	chr6_31633235_T_C_b38	32517752:32518054:clu_31898	0.0000000011	-0.36	Muscle - Skeletal
								ENSG00000198502.5	HLA-DRB5	chr6_31633235_T_C_b38	32517752:32518054:clu_31898	0.0000000011	-0.36	Muscle - Skeletal
								ENSG00000198502.5	HLA-DRB5	chr6_31633235_T_C_b38	32517752:32518054:clu_31898	0.0000000011	-0.36	Muscle - Skeletal
								ENSG00000229391.7	HLA-DRB6	chr6_31633235_T_C_b38	32517752:32518054:clu_31898	0.0000000011	-0.36	Muscle - Skeletal
								ENSG00000204438.10	GPANK1	chr6_31633235_T_C_b38	31665003:31665574:clu_28486	0.0000000029	-0.49	Heart - Left Ventricle
								ENSG00000204344.14	STK19	chr6_31633235_T_C_b38	31980548:31980654:clu_36915	0.0000000033	-0.38	Skin - Sun Exposed (Lower leg)
								ENSG00000250535.1	STK19B	chr6_31633235_T_C_b38	31980548:31980654:clu_36915	0.0000000033	-0.38	Skin - Sun Exposed (Lower leg)
								ENSG00000204438.10	GPANK1	chr6_31633235_T_C_b38	31665003:31665574:clu_28625	0.000000006	-0.4	Cells - Cultured fibroblasts
								ENSG00000196126.11	HLA-DRB1	chr6_31633235_T_C_b38	32517752:32518054:clu_29044	0.0000000066	-0.36	Whole Blood
								ENSG00000198502.5	HLA-DRB5	chr6_31633235_T_C_b38	32517752:32518054:clu_29044	0.0000000066	-0.36	Whole Blood
								ENSG00000229391.7	HLA-DRB6	chr6_31633235_T_C_b38	32517752:32518054:clu_29044	0.0000000066	-0.36	Whole Blood
								ENSG00000204463.12	BAG6	chr6_31633235_T_C_b38	31651776:31652235:clu_26704	0.000000008	0.57	Brain - Frontal Cortex (BA9)
								ENSG00000196126.11	HLA-DRB1	chr6_31633235_T_C_b38	32517752:32518054:clu_36068	0.0000000082	-0.37	Adipose - Subcutaneous
								ENSG00000198502.5	HLA-DRB5	chr6_31633235_T_C_b38	32517752:32518054:clu_36068	0.0000000082	-0.37	Adipose - Subcutaneous
								ENSG00000229391.7	HLA-DRB6	chr6_31633235_T_C_b38	32517752:32518054:clu_36068	0.0000000082	-0.37	Adipose - Subcutaneous
								ENSG00000196126.11	HLA-DRB1	chr6_31633235_T_C_b38	32517752:32518054:clu_37867	0.0000000094	-0.38	Lung
								ENSG00000198502.5	HLA-DRB5	chr6_31633235_T_C_b38	32517752:32518054:clu_37867	0.0000000094	-0.38	Lung
								ENSG00000229391.7	HLA-DRB6	chr6_31633235_T_C_b38	32517752:32518054:clu_37867	0.0000000094	-0.38	Lung
								ENSG00000204438.10	GPANK1	chr6_31633235_T_C_b38	31665003:31665574:clu_36969	0.0000000095	-0.39	Nerve - Tibial
								ENSG00000204463.12	BAG6	chr6_31633235_T_C_b38	31651776:31652235:clu_28990	0.000000013	0.65	Minor Salivary Gland
								ENSG00000196126.11	HLA-DRB1	chr6_31633235_T_C_b38	32517752:32518054:clu_36148	0.000000016	-0.38	Skin - Not Sun Exposed (Suprapubic)
								ENSG00000196126.11	HLA-DRB1	chr6_31633235_T_C_b38	32517752:32518054:clu_36148	0.000000016	-0.38	Skin - Not Sun Exposed (Suprapubic)
								ENSG00000198502.5	HLA-DRB5	chr6_31633235_T_C_b38	32517752:32518054:clu_36148	0.000000016	-0.38	Skin - Not Sun Exposed (Suprapubic)
								ENSG00000229391.7	HLA-DRB6	chr6_31633235_T_C_b38	32517752:32518054:clu_36148	0.000000016	-0.38	Skin - Not Sun Exposed (Suprapubic)
								ENSG00000196126.11	HLA-DRB1	chr6_31633235_T_C_b38	32517752:32518054:clu_35057	0.000000024	-0.41	Adipose - Visceral (Omentum)
								ENSG00000198502.5	HLA-DRB5	chr6_31633235_T_C_b38	32517752:32518054:clu_35057	0.000000024	-0.41	Adipose - Visceral (Omentum)
								ENSG00000229391.7	HLA-DRB6	chr6_31633235_T_C_b38	32517752:32518054:clu_35057	0.000000024	-0.41	Adipose - Visceral (Omentum)
								ENSG00000204472.12	AIF1	chr6_31633235_T_C_b38	31615736:31616019:clu_37689	0.000000028	-0.26	Lung
								ENSG00000204438.10	GPANK1	chr6_31633235_T_C_b38	31665003:31665574:clu_35975	0.000000032	-0.36	Skin - Not Sun Exposed (Suprapubic)
								ENSG00000196126.11	HLA-DRB1	chr6_31633235_T_C_b38	32517752:32518054:clu_31906	0.000000053	-0.44	Artery - Aorta
								ENSG00000198502.5	HLA-DRB5	chr6_31633235_T_C_b38	32517752:32518054:clu_31906	0.000000053	-0.44	Artery - Aorta
								ENSG00000229391.7	HLA-DRB6	chr6_31633235_T_C_b38	32517752:32518054:clu_31906	0.000000053	-0.44	Artery - Aorta
								ENSG00000196126.11	HLA-DRB1	chr6_31633235_T_C_b38	32517752:32518054:clu_37154	0.000000086	-0.37	Nerve - Tibial
								ENSG00000198502.5	HLA-DRB5	chr6_31633235_T_C_b38	32517752:32518054:clu_37154	0.000000086	-0.37	Nerve - Tibial
								ENSG00000229391.7	HLA-DRB6	chr6_31633235_T_C_b38	32517752:32518054:clu_37154	0.000000086	-0.37	Nerve - Tibial
								ENSG00000204438.10	GPANK1	chr6_31633235_T_C_b38	31665003:31665574:clu_31514	0.000000088	-0.46	Heart - Atrial Appendage
								ENSG00000204344.14	STK19	chr6_31633235_T_C_b38	31980548:31980654:clu_38418	0.00000014	-0.33	Thyroid
								ENSG00000250535.1	STK19B	chr6_31633235_T_C_b38	31980548:31980654:clu_38418	0.00000014	-0.33	Thyroid
								ENSG00000204438.10	GPANK1	chr6_31633235_T_C_b38	31665003:31665574:clu_32964	0.00000014	-0.34	Artery - Tibial
								ENSG00000196126.11	HLA-DRB1	chr6_31633235_T_C_b38	32517752:32518054:clu_33127	0.00000017	-0.34	Artery - Tibial
								ENSG00000198502.5	HLA-DRB5	chr6_31633235_T_C_b38	32517752:32518054:clu_33127	0.00000017	-0.34	Artery - Tibial
								ENSG00000229391.7	HLA-DRB6	chr6_31633235_T_C_b38	32517752:32518054:clu_33127	0.00000017	-0.34	Artery - Tibial
								ENSG00000196126.11	HLA-DRB1	chr6_31633235_T_C_b38	32579104:32580247:clu_33536	0.00000018	0.41	Esophagus - Mucosa
								ENSG00000198502.5	HLA-DRB5	chr6_31633235_T_C_b38	32579104:32580247:clu_33536	0.00000018	0.41	Esophagus - Mucosa
								ENSG00000229391.7	HLA-DRB6	chr6_31633235_T_C_b38	32579104:32580247:clu_33536	0.00000018	0.41	Esophagus - Mucosa
								ENSG00000196126.11	HLA-DRB1	chr6_31633235_T_C_b38	32517752:32518054:clu_36988	0.00000031	-0.32	Skin - Sun Exposed (Lower leg)
								ENSG00000198502.5	HLA-DRB5	chr6_31633235_T_C_b38	32517752:32518054:clu_36988	0.00000031	-0.32	Skin - Sun Exposed (Lower leg)
								ENSG00000229391.7	HLA-DRB6	chr6_31633235_T_C_b38	32517752:32518054:clu_36988	0.00000031	-0.32	Skin - Sun Exposed (Lower leg)
								ENSG00000196126.11	HLA-DRB1	chr6_31633235_T_C_b38	32517752:32518054:clu_28642	0.00000032	-0.47	Heart - Left Ventricle
								ENSG00000198502.5	HLA-DRB5	chr6_31633235_T_C_b38	32517752:32518054:clu_28642	0.00000032	-0.47	Heart - Left Ventricle
								ENSG00000229391.7	HLA-DRB6	chr6_31633235_T_C_b38	32517752:32518054:clu_28642	0.00000032	-0.47	Heart - Left Ventricle
								ENSG00000204536.13	CCHCR1	chr6_31633235_T_C_b38	31151122:31156731:clu_38261	0.00000039	0.31	Thyroid
								ENSG00000196126.11	HLA-DRB1	chr6_31633235_T_C_b38	32517752:32518054:clu_35185	0.00000041	-0.41	Colon - Transverse
								ENSG00000198502.5	HLA-DRB5	chr6_31633235_T_C_b38	32517752:32518054:clu_35185	0.00000041	-0.41	Colon - Transverse
								ENSG00000229391.7	HLA-DRB6	chr6_31633235_T_C_b38	32517752:32518054:clu_35185	0.00000041	-0.41	Colon - Transverse
								ENSG00000204428.12	LY6G5C	chr6_31633235_T_C_b38	31678604:31679101:clu_28483	0.00000043	0.46	Brain - Nucleus accumbens (basal ganglia)
								ENSG00000204428.12	LY6G5C	chr6_31633235_T_C_b38	31677120:31679101:clu_31516	0.00000054	-0.42	Heart - Atrial Appendage
								ENSG00000204344.14	STK19	chr6_31633235_T_C_b38	31980548:31980654:clu_37063	0.00000058	-0.35	Nerve - Tibial
								ENSG00000250535.1	STK19B	chr6_31633235_T_C_b38	31980548:31980654:clu_37063	0.00000058	-0.35	Nerve - Tibial
								ENSG00000137312.14	FLOT1	chr6_31633235_T_C_b38	30730727:30730919:clu_38226	0.00000059	-0.28	Thyroid
								ENSG00000204344.14	STK19	chr6_31633235_T_C_b38	31980548:31980654:clu_33463	0.0000006	-0.35	Esophagus - Mucosa
								ENSG00000250535.1	STK19B	chr6_31633235_T_C_b38	31980548:31980654:clu_33463	0.0000006	-0.35	Esophagus - Mucosa
								ENSG00000196126.11	HLA-DRB1	chr6_31633235_T_C_b38	32517752:32518054:clu_36513	0.00000062	-0.38	Breast - Mammary Tissue
								ENSG00000198502.5	HLA-DRB5	chr6_31633235_T_C_b38	32517752:32518054:clu_36513	0.00000062	-0.38	Breast - Mammary Tissue
								ENSG00000229391.7	HLA-DRB6	chr6_31633235_T_C_b38	32517752:32518054:clu_36513	0.00000062	-0.38	Breast - Mammary Tissue
								ENSG00000204463.12	BAG6	chr6_31633235_T_C_b38	31651776:31652235:clu_28478	0.00000084	0.47	Brain - Nucleus accumbens (basal ganglia)
								ENSG00000204438.10	GPANK1	chr6_31633235_T_C_b38	31665003:31665574:clu_25539	0.0000012	-0.63	Cells - EBV-transformed lymphocytes
								ENSG00000204344.14	STK19	chr6_31633235_T_C_b38	31980548:31980654:clu_28695	0.0000013	-0.36	Cells - Cultured fibroblasts
								ENSG00000250535.1	STK19B	chr6_31633235_T_C_b38	31980548:31980654:clu_28695	0.0000013	-0.36	Cells - Cultured fibroblasts
								ENSG00000137312.14	FLOT1	chr6_31633235_T_C_b38	30730727:30730919:clu_36716	0.0000014	-0.29	Skin - Sun Exposed (Lower leg)
								ENSG00000137312.14	FLOT1	chr6_31633235_T_C_b38	30730727:30730919:clu_33260	0.0000016	-0.28	Esophagus - Mucosa
								ENSG00000204438.10	GPANK1	chr6_31633235_T_C_b38	31665003:31665574:clu_36818	0.0000017	-0.3	Skin - Sun Exposed (Lower leg)
								ENSG00000204438.10	GPANK1	chr6_31633235_T_C_b38	31665003:31665574:clu_32442	0.0000019	-0.43	Colon - Sigmoid
								ENSG00000204536.13	CCHCR1	chr6_31633235_T_C_b38	31151122:31156731:clu_33315	0.000002	0.32	Esophagus - Mucosa
								ENSG00000204338.8	CYP21A1P	chr6_31633235_T_C_b38	32007470:32007671:clu_62872	0.0000021	-0.45	Testis
								ENSG00000231852.6	CYP21A2	chr6_31633235_T_C_b38	32007470:32007671:clu_62872	0.0000021	-0.45	Testis
								ENSG00000204344.14	STK19	chr6_31633235_T_C_b38	31980548:31980654:clu_33175	0.0000026	-0.31	Esophagus - Muscularis
								ENSG00000250535.1	STK19B	chr6_31633235_T_C_b38	31980548:31980654:clu_33175	0.0000026	-0.31	Esophagus - Muscularis
								ENSG00000204428.12	LY6G5C	chr6_31633235_T_C_b38	31679268:31680756:clu_28912	0.000003	-0.28	Whole Blood
								ENSG00000204438.10	GPANK1	chr6_31633235_T_C_b38	31665003:31665574:clu_33364	0.0000032	-0.33	Esophagus - Mucosa
								ENSG00000204520.12	MICA	chr6_31633235_T_C_b38	31400763:31410543:clu_35863	0.0000032	-0.3	Adipose - Subcutaneous
								ENSG00000196126.11	HLA-DRB1	chr6_31633235_T_C_b38	32517752:32518054:clu_33254	0.0000034	-0.33	Esophagus - Muscularis
								ENSG00000198502.5	HLA-DRB5	chr6_31633235_T_C_b38	32517752:32518054:clu_33254	0.0000034	-0.33	Esophagus - Muscularis
								ENSG00000229391.7	HLA-DRB6	chr6_31633235_T_C_b38	32517752:32518054:clu_33254	0.0000034	-0.33	Esophagus - Muscularis
								ENSG00000196126.11	HLA-DRB1	chr6_31633235_T_C_b38	32517752:32518054:clu_29915	0.0000036	-0.53	Artery - Coronary
								ENSG00000198502.5	HLA-DRB5	chr6_31633235_T_C_b38	32517752:32518054:clu_29915	0.0000036	-0.53	Artery - Coronary
								ENSG00000229391.7	HLA-DRB6	chr6_31633235_T_C_b38	32517752:32518054:clu_29915	0.0000036	-0.53	Artery - Coronary
								ENSG00000204344.14	STK19	chr6_31633235_T_C_b38	31980548:31980654:clu_37805	0.0000043	-0.3	Lung
								ENSG00000250535.1	STK19B	chr6_31633235_T_C_b38	31980548:31980654:clu_37805	0.0000043	-0.3	Lung
								ENSG00000204536.13	CCHCR1	chr6_31633235_T_C_b38	31151122:31156731:clu_31696	0.0000044	0.25	Muscle - Skeletal
								ENSG00000137312.14	FLOT1	chr6_31633235_T_C_b38	30740798:30741614:clu_31658	0.0000053	0.22	Muscle - Skeletal
								ENSG00000204438.10	GPANK1	chr6_31633235_T_C_b38	31665003:31665574:clu_31655	0.0000056	-0.39	Esophagus - Gastroesophageal Junction
								ENSG00000204394.12	VARS	chr6_31633235_T_C_b38	31793120:31794831:clu_37007	0.0000071	0.26	Nerve - Tibial
								ENSG00000204438.10	GPANK1	chr6_31633235_T_C_b38	31665003:31665574:clu_36330	0.0000079	-0.34	Breast - Mammary Tissue
								ENSG00000204482.10	LST1	chr6_31633235_T_C_b38	31587318:31587944:clu_36946	0.0000084	0.29	Nerve - Tibial
								ENSG00000137312.14	FLOT1	chr6_31633235_T_C_b38	30730818:30730919:clu_37600	0.000009	0.19	Lung
								ENSG00000250535.1	STK19B	chr6_31633235_T_C_b38	31980548:31980654:clu_31838	0.000015	-0.34	Artery - Aorta
								ENSG00000204387.12	C6orf48	chr6_31633235_T_C_b38	31834768:31835411:clu_62812	0.000022	0.26	Testis
								ENSG00000196735.11	HLA-DQA1	chr6_31633235_T_C_b38	32642253:32642610:clu_36067	0.000045	0.23	Adipose - Subcutaneous
6	rs805303	31648589	rs2844465	31633245	15344	0.94	0.97	ENSG00000204469.12	PRRC2A	chr6_31633245_T_C_b38	31632992:31633221:clu_62748	8.3E-98	1	Testis
								ENSG00000204463.12	BAG6	chr6_31633245_T_C_b38	31651776:31652235:clu_28909	1.6E-83	1	Whole Blood
								ENSG00000204463.12	BAG6	chr6_31633245_T_C_b38	31651776:31652235:clu_36814	2.3E-75	0.99	Skin - Sun Exposed (Lower leg)
								ENSG00000204463.12	BAG6	chr6_31633245_T_C_b38	31651776:31652235:clu_35946	2e-61	0.96	Skin - Not Sun Exposed (Suprapubic)
								ENSG00000204463.12	BAG6	chr6_31633245_T_C_b38	31651776:31652235:clu_28620	3.7E-51	0.94	Cells - Cultured fibroblasts
								ENSG00000204463.12	BAG6	chr6_31633245_T_C_b38	31651776:31652235:clu_28620	3.7E-51	0.94	Cells - Cultured fibroblasts
								ENSG00000204463.12	BAG6	chr6_31633245_T_C_b38	31651776:31652235:clu_32961	7.8E-51	0.86	Artery - Tibial
								ENSG00000204463.12	BAG6	chr6_31633245_T_C_b38	31651776:31652235:clu_36965	1.7E-47	0.88	Nerve - Tibial
								ENSG00000204463.12	BAG6	chr6_31633245_T_C_b38	31651776:31652235:clu_35002	9.1E-44	0.97	Colon - Transverse
								ENSG00000204463.12	BAG6	chr6_31633245_T_C_b38	31651776:31652235:clu_35002	9.1E-44	0.97	Colon - Transverse
								ENSG00000204463.12	BAG6	chr6_31633245_T_C_b38	31651776:31652235:clu_35899	5.8E-41	0.75	Adipose - Subcutaneous
								ENSG00000204463.12	BAG6	chr6_31633245_T_C_b38	31651776:31652235:clu_33076	3.5E-39	0.79	Esophagus - Muscularis
								ENSG00000204463.12	BAG6	chr6_31633245_T_C_b38	31651776:31652235:clu_33362	4.3E-39	0.79	Esophagus - Mucosa
								ENSG00000204463.12	BAG6	chr6_31633245_T_C_b38	31651776:31652235:clu_33362	4.3E-39	0.79	Esophagus - Mucosa
								ENSG00000204463.12	BAG6	chr6_31633245_T_C_b38	31651776:31652235:clu_37706	3e-37	0.78	Lung
								ENSG00000204463.12	BAG6	chr6_31633245_T_C_b38	31651776:31652235:clu_34896	2.7E-32	0.76	Adipose - Visceral (Omentum)
								ENSG00000204463.12	BAG6	chr6_31633245_T_C_b38	31651776:31652235:clu_34896	2.7E-32	0.76	Adipose - Visceral (Omentum)
								ENSG00000204463.12	BAG6	chr6_31633245_T_C_b38	31651776:31652235:clu_36327	1.4E-31	0.73	Breast - Mammary Tissue
								ENSG00000204463.12	BAG6	chr6_31633245_T_C_b38	31651776:31652235:clu_36327	1.4E-31	0.73	Breast - Mammary Tissue
								ENSG00000204463.12	BAG6	chr6_31633245_T_C_b38	31651776:31652235:clu_32216	2e-30	0.83	Stomach
								ENSG00000204463.12	BAG6	chr6_31633245_T_C_b38	31651776:31652235:clu_31759	2.7E-29	0.78	Artery - Aorta
								ENSG00000204472.12	AIF1	chr6_31633245_T_C_b38	31615736:31616022:clu_28893	4.4E-27	-0.58	Whole Blood
								ENSG00000204463.12	BAG6	chr6_31633245_T_C_b38	31651776:31652235:clu_28706	6.2E-26	0.86	Adrenal Gland
								ENSG00000204463.12	BAG6	chr6_31633245_T_C_b38	31651776:31652235:clu_31651	5.5E-25	0.74	Esophagus - Gastroesophageal Junction
								ENSG00000204463.12	BAG6	chr6_31633245_T_C_b38	31651776:31652235:clu_25535	3.6E-22	1	Cells - EBV-transformed lymphocytes
								ENSG00000204421.2	LY6G6C	chr6_31633245_T_C_b38	31719310:31720250:clu_35985	4.6E-19	-0.46	Skin - Not Sun Exposed (Suprapubic)
								ENSG00000204463.12	BAG6	chr6_31633245_T_C_b38	31651776:31652235:clu_34300	5.3E-19	0.84	Pituitary
								ENSG00000204463.12	BAG6	chr6_31633245_T_C_b38	31651776:31652235:clu_28872	0.00000000000000015	0.9	Ovary
								ENSG00000204438.10	GPANK1	chr6_31633245_T_C_b38	31665003:31665574:clu_31749	0.00000000000000037	-0.47	Muscle - Skeletal
								ENSG00000204463.12	BAG6	chr6_31633245_T_C_b38	31651776:31652235:clu_28741	0.00000000000000096	0.85	Brain - Cortex
								ENSG00000204463.12	BAG6	chr6_31633245_T_C_b38	31651776:31652235:clu_29764	0.000000000000001	0.84	Artery - Coronary
								ENSG00000204463.12	BAG6	chr6_31633245_T_C_b38	31651776:31652235:clu_28744	0.0000000000000014	0.88	Vagina
								ENSG00000204463.12	BAG6	chr6_31633245_T_C_b38	31651776:31652235:clu_32439	0.0000000000000016	0.66	Colon - Sigmoid
								ENSG00000204463.12	BAG6	chr6_31633245_T_C_b38	31651776:31652235:clu_32242	0.0000000000000016	0.89	Small Intestine - Terminal Ileum
								ENSG00000204428.12	LY6G5C	chr6_31633245_T_C_b38	31678604:31679101:clu_62763	0.00000000000011	0.59	Testis
								ENSG00000204421.2	LY6G6C	chr6_31633245_T_C_b38	31719310:31720093:clu_36827	0.00000000000043	0.4	Skin - Sun Exposed (Lower leg)
								ENSG00000204463.12	BAG6	chr6_31633245_T_C_b38	31651776:31652235:clu_24700	0.0000000000036	0.99	Brain - Anterior cingulate cortex (BA24)
								ENSG00000196126.11	HLA-DRB1	chr6_31633245_T_C_b38	32517752:32518054:clu_38503	0.0000000000038	-0.45	Thyroid
								ENSG00000198502.5	HLA-DRB5	chr6_31633245_T_C_b38	32517752:32518054:clu_38503	0.0000000000038	-0.45	Thyroid
								ENSG00000229391.7	HLA-DRB6	chr6_31633245_T_C_b38	32517752:32518054:clu_38503	0.0000000000038	-0.45	Thyroid
								ENSG00000204463.12	BAG6	chr6_31633245_T_C_b38	31651776:31652235:clu_30856	0.0000000000043	0.6	Brain - Cerebellum
								ENSG00000204463.12	BAG6	chr6_31633245_T_C_b38	31651776:31652400:clu_31745	0.000000000014	0.33	Muscle - Skeletal
								ENSG00000204463.12	BAG6	chr6_31633245_T_C_b38	31651776:31652235:clu_25054	0.000000000015	0.73	Brain - Putamen (basal ganglia)
								ENSG00000204463.12	BAG6	chr6_31633245_T_C_b38	31651776:31652235:clu_28478	0.000000000017	0.62	Brain - Nucleus accumbens (basal ganglia)
								ENSG00000204463.12	BAG6	chr6_31633245_T_C_b38	31651776:31652235:clu_31251	0.000000000025	0.6	Spleen
								ENSG00000204463.12	BAG6	chr6_31633245_T_C_b38	31651776:31652235:clu_27909	0.000000000076	0.64	Brain - Caudate (basal ganglia)
								ENSG00000196126.11	HLA-DRB1	chr6_31633245_T_C_b38	32517752:32518054:clu_31898	0.00000000021	-0.37	Muscle - Skeletal
								ENSG00000198502.5	HLA-DRB5	chr6_31633245_T_C_b38	32517752:32518054:clu_31898	0.00000000021	-0.37	Muscle - Skeletal
								ENSG00000198502.5	HLA-DRB5	chr6_31633245_T_C_b38	32517752:32518054:clu_31898	0.00000000021	-0.37	Muscle - Skeletal
								ENSG00000229391.7	HLA-DRB6	chr6_31633245_T_C_b38	32517752:32518054:clu_31898	0.00000000021	-0.37	Muscle - Skeletal
								ENSG00000204438.10	GPANK1	chr6_31633245_T_C_b38	31665003:31665574:clu_28625	0.00000000051	-0.43	Cells - Cultured fibroblasts
								ENSG00000204438.10	GPANK1	chr6_31633245_T_C_b38	31665003:31665574:clu_38324	0.00000000073	-0.39	Thyroid
								ENSG00000204463.12	BAG6	chr6_31633245_T_C_b38	31651776:31652235:clu_28990	0.00000000089	0.7	Minor Salivary Gland
								ENSG00000196126.11	HLA-DRB1	chr6_31633245_T_C_b38	32517752:32518054:clu_37867	0.0000000021	-0.4	Lung
								ENSG00000198502.5	HLA-DRB5	chr6_31633245_T_C_b38	32517752:32518054:clu_37867	0.0000000021	-0.4	Lung
								ENSG00000229391.7	HLA-DRB6	chr6_31633245_T_C_b38	32517752:32518054:clu_37867	0.0000000021	-0.4	Lung
								ENSG00000204463.12	BAG6	chr6_31633245_T_C_b38	31651776:31652235:clu_26704	0.0000000024	0.6	Brain - Frontal Cortex (BA9)
								ENSG00000204463.12	BAG6	chr6_31633245_T_C_b38	31651776:31652235:clu_29481	0.0000000025	0.58	Brain - Cerebellar Hemisphere
								ENSG00000196126.11	HLA-DRB1	chr6_31633245_T_C_b38	32517752:32518054:clu_36068	0.0000000029	-0.37	Adipose - Subcutaneous
								ENSG00000198502.5	HLA-DRB5	chr6_31633245_T_C_b38	32517752:32518054:clu_36068	0.0000000029	-0.37	Adipose - Subcutaneous
								ENSG00000229391.7	HLA-DRB6	chr6_31633245_T_C_b38	32517752:32518054:clu_36068	0.0000000029	-0.37	Adipose - Subcutaneous
								ENSG00000196126.11	HLA-DRB1	chr6_31633245_T_C_b38	32517752:32518054:clu_29044	0.0000000039	-0.36	Whole Blood
								ENSG00000198502.5	HLA-DRB5	chr6_31633245_T_C_b38	32517752:32518054:clu_29044	0.0000000039	-0.36	Whole Blood
								ENSG00000229391.7	HLA-DRB6	chr6_31633245_T_C_b38	32517752:32518054:clu_29044	0.0000000039	-0.36	Whole Blood
								ENSG00000204472.12	AIF1	chr6_31633245_T_C_b38	31615736:31616019:clu_37689	0.0000000041	-0.28	Lung
								ENSG00000196126.11	HLA-DRB1	chr6_31633245_T_C_b38	32517752:32518054:clu_36148	0.0000000042	-0.4	Skin - Not Sun Exposed (Suprapubic)
								ENSG00000196126.11	HLA-DRB1	chr6_31633245_T_C_b38	32517752:32518054:clu_36148	0.0000000042	-0.4	Skin - Not Sun Exposed (Suprapubic)
								ENSG00000198502.5	HLA-DRB5	chr6_31633245_T_C_b38	32517752:32518054:clu_36148	0.0000000042	-0.4	Skin - Not Sun Exposed (Suprapubic)
								ENSG00000229391.7	HLA-DRB6	chr6_31633245_T_C_b38	32517752:32518054:clu_36148	0.0000000042	-0.4	Skin - Not Sun Exposed (Suprapubic)
								ENSG00000204438.10	GPANK1	chr6_31633245_T_C_b38	31665003:31665574:clu_33081	0.0000000044	-0.44	Esophagus - Muscularis
								ENSG00000204438.10	GPANK1	chr6_31633245_T_C_b38	31665003:31665574:clu_33081	0.0000000044	-0.44	Esophagus - Muscularis
								ENSG00000196126.11	HLA-DRB1	chr6_31633245_T_C_b38	32517752:32518054:clu_35057	0.0000000044	-0.43	Adipose - Visceral (Omentum)
								ENSG00000198502.5	HLA-DRB5	chr6_31633245_T_C_b38	32517752:32518054:clu_35057	0.0000000044	-0.43	Adipose - Visceral (Omentum)
								ENSG00000229391.7	HLA-DRB6	chr6_31633245_T_C_b38	32517752:32518054:clu_35057	0.0000000044	-0.43	Adipose - Visceral (Omentum)
								ENSG00000204438.10	GPANK1	chr6_31633245_T_C_b38	31665003:31665861:clu_28911	0.0000000049	-0.32	Whole Blood
								ENSG00000204438.10	GPANK1	chr6_31633245_T_C_b38	31665003:31665861:clu_28911	0.0000000049	-0.32	Whole Blood
								ENSG00000196126.11	HLA-DRB1	chr6_31633245_T_C_b38	32517752:32518054:clu_36988	0.000000011	-0.36	Skin - Sun Exposed (Lower leg)
								ENSG00000198502.5	HLA-DRB5	chr6_31633245_T_C_b38	32517752:32518054:clu_36988	0.000000011	-0.36	Skin - Sun Exposed (Lower leg)
								ENSG00000229391.7	HLA-DRB6	chr6_31633245_T_C_b38	32517752:32518054:clu_36988	0.000000011	-0.36	Skin - Sun Exposed (Lower leg)
								ENSG00000204438.10	GPANK1	chr6_31633245_T_C_b38	31665003:31665574:clu_31514	0.000000013	-0.49	Heart - Atrial Appendage
								ENSG00000196126.11	HLA-DRB1	chr6_31633245_T_C_b38	32517752:32518054:clu_31906	0.000000021	-0.45	Artery - Aorta
								ENSG00000198502.5	HLA-DRB5	chr6_31633245_T_C_b38	32517752:32518054:clu_31906	0.000000021	-0.45	Artery - Aorta
								ENSG00000229391.7	HLA-DRB6	chr6_31633245_T_C_b38	32517752:32518054:clu_31906	0.000000021	-0.45	Artery - Aorta
								ENSG00000204428.12	LY6G5C	chr6_31633245_T_C_b38	31678604:31679101:clu_28483	0.000000026	0.5	Brain - Nucleus accumbens (basal ganglia)
								ENSG00000204344.14	STK19	chr6_31633245_T_C_b38	31980548:31980654:clu_38418	0.000000029	-0.35	Thyroid
								ENSG00000250535.1	STK19B	chr6_31633245_T_C_b38	31980548:31980654:clu_38418	0.000000029	-0.35	Thyroid
								ENSG00000204438.10	GPANK1	chr6_31633245_T_C_b38	31665003:31665574:clu_28486	0.000000031	-0.45	Heart - Left Ventricle
								ENSG00000204344.14	STK19	chr6_31633245_T_C_b38	31980548:31980654:clu_36915	0.000000032	-0.35	Skin - Sun Exposed (Lower leg)
								ENSG00000250535.1	STK19B	chr6_31633245_T_C_b38	31980548:31980654:clu_36915	0.000000032	-0.35	Skin - Sun Exposed (Lower leg)
								ENSG00000204438.10	GPANK1	chr6_31633245_T_C_b38	31665003:31665574:clu_36969	0.000000034	-0.37	Nerve - Tibial
								ENSG00000204428.12	LY6G5C	chr6_31633245_T_C_b38	31677120:31679101:clu_25059	0.000000034	0.46	Brain - Putamen (basal ganglia)
								ENSG00000204438.10	GPANK1	chr6_31633245_T_C_b38	31665003:31665574:clu_35975	0.000000044	-0.36	Skin - Not Sun Exposed (Suprapubic)
								ENSG00000196126.11	HLA-DRB1	chr6_31633245_T_C_b38	32517752:32518054:clu_37154	0.000000047	-0.38	Nerve - Tibial
								ENSG00000198502.5	HLA-DRB5	chr6_31633245_T_C_b38	32517752:32518054:clu_37154	0.000000047	-0.38	Nerve - Tibial
								ENSG00000229391.7	HLA-DRB6	chr6_31633245_T_C_b38	32517752:32518054:clu_37154	0.000000047	-0.38	Nerve - Tibial
								ENSG00000196126.11	HLA-DRB1	chr6_31633245_T_C_b38	32579104:32580247:clu_33536	0.000000051	0.43	Esophagus - Mucosa
								ENSG00000198502.5	HLA-DRB5	chr6_31633245_T_C_b38	32579104:32580247:clu_33536	0.000000051	0.43	Esophagus - Mucosa
								ENSG00000229391.7	HLA-DRB6	chr6_31633245_T_C_b38	32579104:32580247:clu_33536	0.000000051	0.43	Esophagus - Mucosa
								ENSG00000204536.13	CCHCR1	chr6_31633245_T_C_b38	31157089:31157385:clu_25485	0.000000059	0.71	Cells - EBV-transformed lymphocytes
								ENSG00000204428.12	LY6G5C	chr6_31633245_T_C_b38	31679268:31680756:clu_28912	0.000000076	-0.32	Whole Blood
								ENSG00000204536.13	CCHCR1	chr6_31633245_T_C_b38	31151122:31156731:clu_33315	0.00000012	0.36	Esophagus - Mucosa
								ENSG00000204536.13	CCHCR1	chr6_31633245_T_C_b38	31151122:31156731:clu_33029	0.00000014	0.37	Esophagus - Muscularis
								ENSG00000204536.13	CCHCR1	chr6_31633245_T_C_b38	31151122:31156731:clu_33029	0.00000014	0.37	Esophagus - Muscularis
								ENSG00000196126.11	HLA-DRB1	chr6_31633245_T_C_b38	32517752:32518054:clu_33127	0.00000015	-0.34	Artery - Tibial
								ENSG00000198502.5	HLA-DRB5	chr6_31633245_T_C_b38	32517752:32518054:clu_33127	0.00000015	-0.34	Artery - Tibial
								ENSG00000229391.7	HLA-DRB6	chr6_31633245_T_C_b38	32517752:32518054:clu_33127	0.00000015	-0.34	Artery - Tibial
								ENSG00000204463.12	BAG6	chr6_31633245_T_C_b38	31651776:31652235:clu_27268	0.00000015	0.71	Uterus
								ENSG00000196126.11	HLA-DRB1	chr6_31633245_T_C_b38	32517752:32518054:clu_28642	0.00000017	-0.47	Heart - Left Ventricle
								ENSG00000198502.5	HLA-DRB5	chr6_31633245_T_C_b38	32517752:32518054:clu_28642	0.00000017	-0.47	Heart - Left Ventricle
								ENSG00000229391.7	HLA-DRB6	chr6_31633245_T_C_b38	32517752:32518054:clu_28642	0.00000017	-0.47	Heart - Left Ventricle
								ENSG00000204536.13	CCHCR1	chr6_31633245_T_C_b38	31151122:31156731:clu_38261	0.00000022	0.31	Thyroid
								ENSG00000204438.10	GPANK1	chr6_31633245_T_C_b38	31665003:31665574:clu_32964	0.00000022	-0.33	Artery - Tibial
								ENSG00000196126.11	HLA-DRB1	chr6_31633245_T_C_b38	32517752:32518054:clu_35185	0.00000041	-0.41	Colon - Transverse
								ENSG00000198502.5	HLA-DRB5	chr6_31633245_T_C_b38	32517752:32518054:clu_35185	0.00000041	-0.41	Colon - Transverse
								ENSG00000229391.7	HLA-DRB6	chr6_31633245_T_C_b38	32517752:32518054:clu_35185	0.00000041	-0.41	Colon - Transverse
								ENSG00000204392.10	LSM2	chr6_31633245_T_C_b38	31798507:31806755:clu_31803	0.00000042	0.35	Artery - Aorta
								ENSG00000213676.10	ATF6B	chr6_31633245_T_C_b38	32117694:32118775:clu_33082	0.00000042	-0.18	Artery - Tibial
								ENSG00000204536.13	CCHCR1	chr6_31633245_T_C_b38	31151122:31156731:clu_34949	0.00000053	0.4	Colon - Transverse
								ENSG00000204428.12	LY6G5C	chr6_31633245_T_C_b38	31678604:31679101:clu_29486	0.00000076	0.62	Brain - Cerebellar Hemisphere
								ENSG00000196126.11	HLA-DRB1	chr6_31633245_T_C_b38	32517752:32518054:clu_36513	0.00000087	-0.38	Breast - Mammary Tissue
								ENSG00000198502.5	HLA-DRB5	chr6_31633245_T_C_b38	32517752:32518054:clu_36513	0.00000087	-0.38	Breast - Mammary Tissue
								ENSG00000229391.7	HLA-DRB6	chr6_31633245_T_C_b38	32517752:32518054:clu_36513	0.00000087	-0.38	Breast - Mammary Tissue
								ENSG00000204344.14	STK19	chr6_31633245_T_C_b38	31980548:31980654:clu_33175	0.0000009	-0.33	Esophagus - Muscularis
								ENSG00000250535.1	STK19B	chr6_31633245_T_C_b38	31980548:31980654:clu_33175	0.0000009	-0.33	Esophagus - Muscularis
								ENSG00000204463.12	BAG6	chr6_31633245_T_C_b38	31651776:31652400:clu_38320	0.000001	0.3	Thyroid
								ENSG00000204438.10	GPANK1	chr6_31633245_T_C_b38	31665003:31665574:clu_36818	0.0000011	-0.3	Skin - Sun Exposed (Lower leg)
								ENSG00000204536.13	CCHCR1	chr6_31633245_T_C_b38	31151122:31156731:clu_28661	0.0000012	0.49	Adrenal Gland
								ENSG00000204344.14	STK19	chr6_31633245_T_C_b38	31980548:31980654:clu_33463	0.0000015	-0.34	Esophagus - Mucosa
								ENSG00000250535.1	STK19B	chr6_31633245_T_C_b38	31980548:31980654:clu_33463	0.0000015	-0.34	Esophagus - Mucosa
								ENSG00000204344.14	STK19	chr6_31633245_T_C_b38	31980548:31980654:clu_37805	0.0000016	-0.32	Lung
								ENSG00000250535.1	STK19B	chr6_31633245_T_C_b38	31980548:31980654:clu_37805	0.0000016	-0.32	Lung
								ENSG00000204428.12	LY6G5C	chr6_31633245_T_C_b38	31677120:31679101:clu_31516	0.0000017	-0.41	Heart - Atrial Appendage
								ENSG00000204344.14	STK19	chr6_31633245_T_C_b38	31980548:31980654:clu_28695	0.0000019	-0.36	Cells - Cultured fibroblasts
								ENSG00000250535.1	STK19B	chr6_31633245_T_C_b38	31980548:31980654:clu_28695	0.0000019	-0.36	Cells - Cultured fibroblasts
								ENSG00000196126.11	HLA-DRB1	chr6_31633245_T_C_b38	32517752:32518054:clu_33254	0.0000021	-0.34	Esophagus - Muscularis
								ENSG00000198502.5	HLA-DRB5	chr6_31633245_T_C_b38	32517752:32518054:clu_33254	0.0000021	-0.34	Esophagus - Muscularis
								ENSG00000229391.7	HLA-DRB6	chr6_31633245_T_C_b38	32517752:32518054:clu_33254	0.0000021	-0.34	Esophagus - Muscularis
								ENSG00000204536.13	CCHCR1	chr6_31633245_T_C_b38	31151122:31156731:clu_31603	0.0000023	0.41	Esophagus - Gastroesophageal Junction
								ENSG00000196126.11	HLA-DRB1	chr6_31633245_T_C_b38	32517752:32518054:clu_31689	0.0000027	-0.41	Heart - Atrial Appendage
								ENSG00000198502.5	HLA-DRB5	chr6_31633245_T_C_b38	32517752:32518054:clu_31689	0.0000027	-0.41	Heart - Atrial Appendage
								ENSG00000229391.7	HLA-DRB6	chr6_31633245_T_C_b38	32517752:32518054:clu_31689	0.0000027	-0.41	Heart - Atrial Appendage
								ENSG00000204438.10	GPANK1	chr6_31633245_T_C_b38	31665003:31665574:clu_31655	0.0000027	-0.4	Esophagus - Gastroesophageal Junction
								ENSG00000196126.11	HLA-DRB1	chr6_31633245_T_C_b38	32517752:32518054:clu_29915	0.0000029	-0.54	Artery - Coronary
								ENSG00000198502.5	HLA-DRB5	chr6_31633245_T_C_b38	32517752:32518054:clu_29915	0.0000029	-0.54	Artery - Coronary
								ENSG00000229391.7	HLA-DRB6	chr6_31633245_T_C_b38	32517752:32518054:clu_29915	0.0000029	-0.54	Artery - Coronary
								ENSG00000204536.13	CCHCR1	chr6_31633245_T_C_b38	31151122:31156731:clu_31696	0.0000033	0.26	Muscle - Skeletal
								ENSG00000137312.14	FLOT1	chr6_31633245_T_C_b38	30730727:30730919:clu_36716	0.0000038	-0.28	Skin - Sun Exposed (Lower leg)
								ENSG00000204344.14	STK19	chr6_31633245_T_C_b38	31980548:31980654:clu_37063	0.0000048	-0.32	Nerve - Tibial
								ENSG00000250535.1	STK19B	chr6_31633245_T_C_b38	31980548:31980654:clu_37063	0.0000048	-0.32	Nerve - Tibial
								ENSG00000204338.8	CYP21A1P	chr6_31633245_T_C_b38	32006077:32006366:clu_28794	0.000006	-0.51	Adrenal Gland
								ENSG00000231852.6	CYP21A2	chr6_31633245_T_C_b38	32006077:32006366:clu_28794	0.000006	-0.51	Adrenal Gland
								ENSG00000137312.14	FLOT1	chr6_31633245_T_C_b38	30730727:30730919:clu_38226	0.0000069	-0.25	Thyroid
								ENSG00000137312.14	FLOT1	chr6_31633245_T_C_b38	30730727:30730919:clu_33260	0.000007	-0.26	Esophagus - Mucosa
								ENSG00000204338.8	CYP21A1P	chr6_31633245_T_C_b38	32040584:32040668:clu_32548	0.000008	0.4	Colon - Sigmoid
								ENSG00000231852.6	CYP21A2	chr6_31633245_T_C_b38	32040584:32040668:clu_32548	0.000008	0.4	Colon - Sigmoid
								ENSG00000204438.10	GPANK1	chr6_31633245_T_C_b38	31665003:31665574:clu_36330	0.000009	-0.35	Breast - Mammary Tissue
								ENSG00000204438.10	GPANK1	chr6_31633245_T_C_b38	31665003:31665574:clu_32442	0.00001	-0.4	Colon - Sigmoid
								ENSG00000204472.12	AIF1	chr6_31633245_T_C_b38	31615736:31616104:clu_35883	0.000011	0.27	Adipose - Subcutaneous
								ENSG00000196126.11	HLA-DRB1	chr6_31633245_T_C_b38	32554971:32584109:clu_62958	0.000011	0.41	Testis
								ENSG00000198502.5	HLA-DRB5	chr6_31633245_T_C_b38	32554971:32584109:clu_62958	0.000011	0.41	Testis
								ENSG00000229391.7	HLA-DRB6	chr6_31633245_T_C_b38	32554971:32584109:clu_62958	0.000011	0.41	Testis
								ENSG00000204428.12	LY6G5C	chr6_31633245_T_C_b38	31679268:31680756:clu_31257	0.000011	-0.43	Spleen
								ENSG00000204394.12	VARS	chr6_31633245_T_C_b38	31793120:31794831:clu_37007	0.000014	0.25	Nerve - Tibial
								ENSG00000204438.10	GPANK1	chr6_31633245_T_C_b38	31665003:31665574:clu_33364	0.000014	-0.31	Esophagus - Mucosa
								ENSG00000204338.8	CYP21A1P	chr6_31633245_T_C_b38	32007470:32007671:clu_62872	0.000017	-0.41	Testis
								ENSG00000231852.6	CYP21A2	chr6_31633245_T_C_b38	32007470:32007671:clu_62872	0.000017	-0.41	Testis
								ENSG00000250535.1	STK19B	chr6_31633245_T_C_b38	31980548:31980654:clu_31838	0.000033	-0.32	Artery - Aorta
								ENSG00000204392.10	LSM2	chr6_31633245_T_C_b38	31798507:31806755:clu_28656	0.000033	0.29	Cells - Cultured fibroblasts
								ENSG00000250535.1	STK19B	chr6_31633245_T_C_b38	31980548:31980654:clu_28575	0.000034	-0.34	Heart - Left Ventricle
								ENSG00000204338.8	CYP21A1P	chr6_31633245_T_C_b38	32040205:32040406:clu_38433	0.000041	0.27	Thyroid
								ENSG00000231852.6	CYP21A2	chr6_31633245_T_C_b38	32040205:32040406:clu_38433	0.000041	0.27	Thyroid
6	rs805303	31648589	rs2242659	31633736	14853	0.94	0.97	ENSG00000204469.12	PRRC2A	chr6_31633736_A_G_b38	31632992:31633221:clu_62748	8.3E-98	1	Testis
								ENSG00000204463.12	BAG6	chr6_31633736_A_G_b38	31651776:31652235:clu_28909	1.6E-83	1	Whole Blood
								ENSG00000204463.12	BAG6	chr6_31633736_A_G_b38	31651776:31652235:clu_36814	2.3E-75	0.99	Skin - Sun Exposed (Lower leg)
								ENSG00000204463.12	BAG6	chr6_31633736_A_G_b38	31651776:31652235:clu_35946	2e-61	0.96	Skin - Not Sun Exposed (Suprapubic)
								ENSG00000204463.12	BAG6	chr6_31633736_A_G_b38	31651776:31652235:clu_28620	3.7E-51	0.94	Cells - Cultured fibroblasts
								ENSG00000204463.12	BAG6	chr6_31633736_A_G_b38	31651776:31652235:clu_28620	3.7E-51	0.94	Cells - Cultured fibroblasts
								ENSG00000204463.12	BAG6	chr6_31633736_A_G_b38	31651776:31652235:clu_32961	7.8E-51	0.86	Artery - Tibial
								ENSG00000204463.12	BAG6	chr6_31633736_A_G_b38	31651776:31652235:clu_36965	1.7E-47	0.88	Nerve - Tibial
								ENSG00000204463.12	BAG6	chr6_31633736_A_G_b38	31651776:31652235:clu_35002	9.1E-44	0.97	Colon - Transverse
								ENSG00000204463.12	BAG6	chr6_31633736_A_G_b38	31651776:31652235:clu_35002	9.1E-44	0.97	Colon - Transverse
								ENSG00000204463.12	BAG6	chr6_31633736_A_G_b38	31651776:31652235:clu_35899	5.8E-41	0.75	Adipose - Subcutaneous
								ENSG00000204463.12	BAG6	chr6_31633736_A_G_b38	31651776:31652235:clu_33076	3.5E-39	0.79	Esophagus - Muscularis
								ENSG00000204463.12	BAG6	chr6_31633736_A_G_b38	31651776:31652235:clu_33362	4.3E-39	0.79	Esophagus - Mucosa
								ENSG00000204463.12	BAG6	chr6_31633736_A_G_b38	31651776:31652235:clu_33362	4.3E-39	0.79	Esophagus - Mucosa
								ENSG00000204463.12	BAG6	chr6_31633736_A_G_b38	31651776:31652235:clu_37706	3e-37	0.78	Lung
								ENSG00000204463.12	BAG6	chr6_31633736_A_G_b38	31651776:31652235:clu_34896	2.7E-32	0.76	Adipose - Visceral (Omentum)
								ENSG00000204463.12	BAG6	chr6_31633736_A_G_b38	31651776:31652235:clu_34896	2.7E-32	0.76	Adipose - Visceral (Omentum)
								ENSG00000204463.12	BAG6	chr6_31633736_A_G_b38	31651776:31652235:clu_36327	1.4E-31	0.73	Breast - Mammary Tissue
								ENSG00000204463.12	BAG6	chr6_31633736_A_G_b38	31651776:31652235:clu_36327	1.4E-31	0.73	Breast - Mammary Tissue
								ENSG00000204463.12	BAG6	chr6_31633736_A_G_b38	31651776:31652235:clu_32216	2e-30	0.83	Stomach
								ENSG00000204463.12	BAG6	chr6_31633736_A_G_b38	31651776:31652235:clu_31759	2.7E-29	0.78	Artery - Aorta
								ENSG00000204472.12	AIF1	chr6_31633736_A_G_b38	31615736:31616022:clu_28893	4.4E-27	-0.58	Whole Blood
								ENSG00000204463.12	BAG6	chr6_31633736_A_G_b38	31651776:31652235:clu_28706	6.2E-26	0.86	Adrenal Gland
								ENSG00000204463.12	BAG6	chr6_31633736_A_G_b38	31651776:31652235:clu_31651	5.5E-25	0.74	Esophagus - Gastroesophageal Junction
								ENSG00000204463.12	BAG6	chr6_31633736_A_G_b38	31651776:31652235:clu_25535	3.6E-22	1	Cells - EBV-transformed lymphocytes
								ENSG00000204421.2	LY6G6C	chr6_31633736_A_G_b38	31719310:31720250:clu_35985	4.6E-19	-0.46	Skin - Not Sun Exposed (Suprapubic)
								ENSG00000204463.12	BAG6	chr6_31633736_A_G_b38	31651776:31652235:clu_34300	5.3E-19	0.84	Pituitary
								ENSG00000204463.12	BAG6	chr6_31633736_A_G_b38	31651776:31652235:clu_28872	0.00000000000000015	0.9	Ovary
								ENSG00000204438.10	GPANK1	chr6_31633736_A_G_b38	31665003:31665574:clu_31749	0.00000000000000037	-0.47	Muscle - Skeletal
								ENSG00000204463.12	BAG6	chr6_31633736_A_G_b38	31651776:31652235:clu_28741	0.00000000000000096	0.85	Brain - Cortex
								ENSG00000204463.12	BAG6	chr6_31633736_A_G_b38	31651776:31652235:clu_29764	0.000000000000001	0.84	Artery - Coronary
								ENSG00000204463.12	BAG6	chr6_31633736_A_G_b38	31651776:31652235:clu_28744	0.0000000000000014	0.88	Vagina
								ENSG00000204463.12	BAG6	chr6_31633736_A_G_b38	31651776:31652235:clu_32439	0.0000000000000016	0.66	Colon - Sigmoid
								ENSG00000204463.12	BAG6	chr6_31633736_A_G_b38	31651776:31652235:clu_32242	0.0000000000000016	0.89	Small Intestine - Terminal Ileum
								ENSG00000204428.12	LY6G5C	chr6_31633736_A_G_b38	31678604:31679101:clu_62763	0.00000000000011	0.59	Testis
								ENSG00000204421.2	LY6G6C	chr6_31633736_A_G_b38	31719310:31720093:clu_36827	0.00000000000043	0.4	Skin - Sun Exposed (Lower leg)
								ENSG00000204463.12	BAG6	chr6_31633736_A_G_b38	31651776:31652235:clu_24700	0.0000000000036	0.99	Brain - Anterior cingulate cortex (BA24)
								ENSG00000196126.11	HLA-DRB1	chr6_31633736_A_G_b38	32517752:32518054:clu_38503	0.0000000000038	-0.45	Thyroid
								ENSG00000198502.5	HLA-DRB5	chr6_31633736_A_G_b38	32517752:32518054:clu_38503	0.0000000000038	-0.45	Thyroid
								ENSG00000229391.7	HLA-DRB6	chr6_31633736_A_G_b38	32517752:32518054:clu_38503	0.0000000000038	-0.45	Thyroid
								ENSG00000204463.12	BAG6	chr6_31633736_A_G_b38	31651776:31652235:clu_30856	0.0000000000043	0.6	Brain - Cerebellum
								ENSG00000204463.12	BAG6	chr6_31633736_A_G_b38	31651776:31652400:clu_31745	0.000000000014	0.33	Muscle - Skeletal
								ENSG00000204463.12	BAG6	chr6_31633736_A_G_b38	31651776:31652235:clu_25054	0.000000000015	0.73	Brain - Putamen (basal ganglia)
								ENSG00000204463.12	BAG6	chr6_31633736_A_G_b38	31651776:31652235:clu_28478	0.000000000017	0.62	Brain - Nucleus accumbens (basal ganglia)
								ENSG00000204463.12	BAG6	chr6_31633736_A_G_b38	31651776:31652235:clu_31251	0.000000000025	0.6	Spleen
								ENSG00000204463.12	BAG6	chr6_31633736_A_G_b38	31651776:31652235:clu_27909	0.000000000076	0.64	Brain - Caudate (basal ganglia)
								ENSG00000196126.11	HLA-DRB1	chr6_31633736_A_G_b38	32517752:32518054:clu_31898	0.00000000021	-0.37	Muscle - Skeletal
								ENSG00000198502.5	HLA-DRB5	chr6_31633736_A_G_b38	32517752:32518054:clu_31898	0.00000000021	-0.37	Muscle - Skeletal
								ENSG00000198502.5	HLA-DRB5	chr6_31633736_A_G_b38	32517752:32518054:clu_31898	0.00000000021	-0.37	Muscle - Skeletal
								ENSG00000229391.7	HLA-DRB6	chr6_31633736_A_G_b38	32517752:32518054:clu_31898	0.00000000021	-0.37	Muscle - Skeletal
								ENSG00000204438.10	GPANK1	chr6_31633736_A_G_b38	31665003:31665574:clu_28625	0.00000000051	-0.43	Cells - Cultured fibroblasts
								ENSG00000204438.10	GPANK1	chr6_31633736_A_G_b38	31665003:31665574:clu_38324	0.00000000073	-0.39	Thyroid
								ENSG00000204463.12	BAG6	chr6_31633736_A_G_b38	31651776:31652235:clu_28990	0.00000000089	0.7	Minor Salivary Gland
								ENSG00000196126.11	HLA-DRB1	chr6_31633736_A_G_b38	32517752:32518054:clu_37867	0.0000000021	-0.4	Lung
								ENSG00000198502.5	HLA-DRB5	chr6_31633736_A_G_b38	32517752:32518054:clu_37867	0.0000000021	-0.4	Lung
								ENSG00000229391.7	HLA-DRB6	chr6_31633736_A_G_b38	32517752:32518054:clu_37867	0.0000000021	-0.4	Lung
								ENSG00000204463.12	BAG6	chr6_31633736_A_G_b38	31651776:31652235:clu_26704	0.0000000024	0.6	Brain - Frontal Cortex (BA9)
								ENSG00000204463.12	BAG6	chr6_31633736_A_G_b38	31651776:31652235:clu_29481	0.0000000025	0.58	Brain - Cerebellar Hemisphere
								ENSG00000196126.11	HLA-DRB1	chr6_31633736_A_G_b38	32517752:32518054:clu_36068	0.0000000029	-0.37	Adipose - Subcutaneous
								ENSG00000198502.5	HLA-DRB5	chr6_31633736_A_G_b38	32517752:32518054:clu_36068	0.0000000029	-0.37	Adipose - Subcutaneous
								ENSG00000229391.7	HLA-DRB6	chr6_31633736_A_G_b38	32517752:32518054:clu_36068	0.0000000029	-0.37	Adipose - Subcutaneous
								ENSG00000196126.11	HLA-DRB1	chr6_31633736_A_G_b38	32517752:32518054:clu_29044	0.0000000039	-0.36	Whole Blood
								ENSG00000198502.5	HLA-DRB5	chr6_31633736_A_G_b38	32517752:32518054:clu_29044	0.0000000039	-0.36	Whole Blood
								ENSG00000229391.7	HLA-DRB6	chr6_31633736_A_G_b38	32517752:32518054:clu_29044	0.0000000039	-0.36	Whole Blood
								ENSG00000204472.12	AIF1	chr6_31633736_A_G_b38	31615736:31616019:clu_37689	0.0000000041	-0.28	Lung
								ENSG00000196126.11	HLA-DRB1	chr6_31633736_A_G_b38	32517752:32518054:clu_36148	0.0000000042	-0.4	Skin - Not Sun Exposed (Suprapubic)
								ENSG00000196126.11	HLA-DRB1	chr6_31633736_A_G_b38	32517752:32518054:clu_36148	0.0000000042	-0.4	Skin - Not Sun Exposed (Suprapubic)
								ENSG00000198502.5	HLA-DRB5	chr6_31633736_A_G_b38	32517752:32518054:clu_36148	0.0000000042	-0.4	Skin - Not Sun Exposed (Suprapubic)
								ENSG00000229391.7	HLA-DRB6	chr6_31633736_A_G_b38	32517752:32518054:clu_36148	0.0000000042	-0.4	Skin - Not Sun Exposed (Suprapubic)
								ENSG00000204438.10	GPANK1	chr6_31633736_A_G_b38	31665003:31665574:clu_33081	0.0000000044	-0.44	Esophagus - Muscularis
								ENSG00000204438.10	GPANK1	chr6_31633736_A_G_b38	31665003:31665574:clu_33081	0.0000000044	-0.44	Esophagus - Muscularis
								ENSG00000196126.11	HLA-DRB1	chr6_31633736_A_G_b38	32517752:32518054:clu_35057	0.0000000044	-0.43	Adipose - Visceral (Omentum)
								ENSG00000198502.5	HLA-DRB5	chr6_31633736_A_G_b38	32517752:32518054:clu_35057	0.0000000044	-0.43	Adipose - Visceral (Omentum)
								ENSG00000229391.7	HLA-DRB6	chr6_31633736_A_G_b38	32517752:32518054:clu_35057	0.0000000044	-0.43	Adipose - Visceral (Omentum)
								ENSG00000204438.10	GPANK1	chr6_31633736_A_G_b38	31665003:31665861:clu_28911	0.0000000049	-0.32	Whole Blood
								ENSG00000204438.10	GPANK1	chr6_31633736_A_G_b38	31665003:31665861:clu_28911	0.0000000049	-0.32	Whole Blood
								ENSG00000196126.11	HLA-DRB1	chr6_31633736_A_G_b38	32517752:32518054:clu_36988	0.000000011	-0.36	Skin - Sun Exposed (Lower leg)
								ENSG00000198502.5	HLA-DRB5	chr6_31633736_A_G_b38	32517752:32518054:clu_36988	0.000000011	-0.36	Skin - Sun Exposed (Lower leg)
								ENSG00000229391.7	HLA-DRB6	chr6_31633736_A_G_b38	32517752:32518054:clu_36988	0.000000011	-0.36	Skin - Sun Exposed (Lower leg)
								ENSG00000204438.10	GPANK1	chr6_31633736_A_G_b38	31665003:31665574:clu_31514	0.000000013	-0.49	Heart - Atrial Appendage
								ENSG00000196126.11	HLA-DRB1	chr6_31633736_A_G_b38	32517752:32518054:clu_31906	0.000000021	-0.45	Artery - Aorta
								ENSG00000198502.5	HLA-DRB5	chr6_31633736_A_G_b38	32517752:32518054:clu_31906	0.000000021	-0.45	Artery - Aorta
								ENSG00000229391.7	HLA-DRB6	chr6_31633736_A_G_b38	32517752:32518054:clu_31906	0.000000021	-0.45	Artery - Aorta
								ENSG00000204428.12	LY6G5C	chr6_31633736_A_G_b38	31678604:31679101:clu_28483	0.000000026	0.5	Brain - Nucleus accumbens (basal ganglia)
								ENSG00000204344.14	STK19	chr6_31633736_A_G_b38	31980548:31980654:clu_38418	0.000000029	-0.35	Thyroid
								ENSG00000250535.1	STK19B	chr6_31633736_A_G_b38	31980548:31980654:clu_38418	0.000000029	-0.35	Thyroid
								ENSG00000204438.10	GPANK1	chr6_31633736_A_G_b38	31665003:31665574:clu_28486	0.000000031	-0.45	Heart - Left Ventricle
								ENSG00000204344.14	STK19	chr6_31633736_A_G_b38	31980548:31980654:clu_36915	0.000000032	-0.35	Skin - Sun Exposed (Lower leg)
								ENSG00000250535.1	STK19B	chr6_31633736_A_G_b38	31980548:31980654:clu_36915	0.000000032	-0.35	Skin - Sun Exposed (Lower leg)
								ENSG00000204438.10	GPANK1	chr6_31633736_A_G_b38	31665003:31665574:clu_36969	0.000000034	-0.37	Nerve - Tibial
								ENSG00000204428.12	LY6G5C	chr6_31633736_A_G_b38	31677120:31679101:clu_25059	0.000000034	0.46	Brain - Putamen (basal ganglia)
								ENSG00000204438.10	GPANK1	chr6_31633736_A_G_b38	31665003:31665574:clu_35975	0.000000044	-0.36	Skin - Not Sun Exposed (Suprapubic)
								ENSG00000196126.11	HLA-DRB1	chr6_31633736_A_G_b38	32517752:32518054:clu_37154	0.000000047	-0.38	Nerve - Tibial
								ENSG00000198502.5	HLA-DRB5	chr6_31633736_A_G_b38	32517752:32518054:clu_37154	0.000000047	-0.38	Nerve - Tibial
								ENSG00000229391.7	HLA-DRB6	chr6_31633736_A_G_b38	32517752:32518054:clu_37154	0.000000047	-0.38	Nerve - Tibial
								ENSG00000196126.11	HLA-DRB1	chr6_31633736_A_G_b38	32579104:32580247:clu_33536	0.000000051	0.43	Esophagus - Mucosa
								ENSG00000198502.5	HLA-DRB5	chr6_31633736_A_G_b38	32579104:32580247:clu_33536	0.000000051	0.43	Esophagus - Mucosa
								ENSG00000229391.7	HLA-DRB6	chr6_31633736_A_G_b38	32579104:32580247:clu_33536	0.000000051	0.43	Esophagus - Mucosa
								ENSG00000204536.13	CCHCR1	chr6_31633736_A_G_b38	31157089:31157385:clu_25485	0.000000059	0.71	Cells - EBV-transformed lymphocytes
								ENSG00000204428.12	LY6G5C	chr6_31633736_A_G_b38	31679268:31680756:clu_28912	0.000000076	-0.32	Whole Blood
								ENSG00000204536.13	CCHCR1	chr6_31633736_A_G_b38	31151122:31156731:clu_33315	0.00000012	0.36	Esophagus - Mucosa
								ENSG00000204536.13	CCHCR1	chr6_31633736_A_G_b38	31151122:31156731:clu_33029	0.00000014	0.37	Esophagus - Muscularis
								ENSG00000204536.13	CCHCR1	chr6_31633736_A_G_b38	31151122:31156731:clu_33029	0.00000014	0.37	Esophagus - Muscularis
								ENSG00000196126.11	HLA-DRB1	chr6_31633736_A_G_b38	32517752:32518054:clu_33127	0.00000015	-0.34	Artery - Tibial
								ENSG00000198502.5	HLA-DRB5	chr6_31633736_A_G_b38	32517752:32518054:clu_33127	0.00000015	-0.34	Artery - Tibial
								ENSG00000229391.7	HLA-DRB6	chr6_31633736_A_G_b38	32517752:32518054:clu_33127	0.00000015	-0.34	Artery - Tibial
								ENSG00000204463.12	BAG6	chr6_31633736_A_G_b38	31651776:31652235:clu_27268	0.00000015	0.71	Uterus
								ENSG00000196126.11	HLA-DRB1	chr6_31633736_A_G_b38	32517752:32518054:clu_28642	0.00000017	-0.47	Heart - Left Ventricle
								ENSG00000198502.5	HLA-DRB5	chr6_31633736_A_G_b38	32517752:32518054:clu_28642	0.00000017	-0.47	Heart - Left Ventricle
								ENSG00000229391.7	HLA-DRB6	chr6_31633736_A_G_b38	32517752:32518054:clu_28642	0.00000017	-0.47	Heart - Left Ventricle
								ENSG00000204536.13	CCHCR1	chr6_31633736_A_G_b38	31151122:31156731:clu_38261	0.00000022	0.31	Thyroid
								ENSG00000204438.10	GPANK1	chr6_31633736_A_G_b38	31665003:31665574:clu_32964	0.00000022	-0.33	Artery - Tibial
								ENSG00000196126.11	HLA-DRB1	chr6_31633736_A_G_b38	32517752:32518054:clu_35185	0.00000041	-0.41	Colon - Transverse
								ENSG00000198502.5	HLA-DRB5	chr6_31633736_A_G_b38	32517752:32518054:clu_35185	0.00000041	-0.41	Colon - Transverse
								ENSG00000229391.7	HLA-DRB6	chr6_31633736_A_G_b38	32517752:32518054:clu_35185	0.00000041	-0.41	Colon - Transverse
								ENSG00000204392.10	LSM2	chr6_31633736_A_G_b38	31798507:31806755:clu_31803	0.00000042	0.35	Artery - Aorta
								ENSG00000213676.10	ATF6B	chr6_31633736_A_G_b38	32117694:32118775:clu_33082	0.00000042	-0.18	Artery - Tibial
								ENSG00000204536.13	CCHCR1	chr6_31633736_A_G_b38	31151122:31156731:clu_34949	0.00000053	0.4	Colon - Transverse
								ENSG00000204428.12	LY6G5C	chr6_31633736_A_G_b38	31678604:31679101:clu_29486	0.00000076	0.62	Brain - Cerebellar Hemisphere
								ENSG00000196126.11	HLA-DRB1	chr6_31633736_A_G_b38	32517752:32518054:clu_36513	0.00000087	-0.38	Breast - Mammary Tissue
								ENSG00000198502.5	HLA-DRB5	chr6_31633736_A_G_b38	32517752:32518054:clu_36513	0.00000087	-0.38	Breast - Mammary Tissue
								ENSG00000229391.7	HLA-DRB6	chr6_31633736_A_G_b38	32517752:32518054:clu_36513	0.00000087	-0.38	Breast - Mammary Tissue
								ENSG00000204344.14	STK19	chr6_31633736_A_G_b38	31980548:31980654:clu_33175	0.0000009	-0.33	Esophagus - Muscularis
								ENSG00000250535.1	STK19B	chr6_31633736_A_G_b38	31980548:31980654:clu_33175	0.0000009	-0.33	Esophagus - Muscularis
								ENSG00000204463.12	BAG6	chr6_31633736_A_G_b38	31651776:31652400:clu_38320	0.000001	0.3	Thyroid
								ENSG00000204438.10	GPANK1	chr6_31633736_A_G_b38	31665003:31665574:clu_36818	0.0000011	-0.3	Skin - Sun Exposed (Lower leg)
								ENSG00000204536.13	CCHCR1	chr6_31633736_A_G_b38	31151122:31156731:clu_28661	0.0000012	0.49	Adrenal Gland
								ENSG00000204344.14	STK19	chr6_31633736_A_G_b38	31980548:31980654:clu_33463	0.0000015	-0.34	Esophagus - Mucosa
								ENSG00000250535.1	STK19B	chr6_31633736_A_G_b38	31980548:31980654:clu_33463	0.0000015	-0.34	Esophagus - Mucosa
								ENSG00000204344.14	STK19	chr6_31633736_A_G_b38	31980548:31980654:clu_37805	0.0000016	-0.32	Lung
								ENSG00000250535.1	STK19B	chr6_31633736_A_G_b38	31980548:31980654:clu_37805	0.0000016	-0.32	Lung
								ENSG00000204428.12	LY6G5C	chr6_31633736_A_G_b38	31677120:31679101:clu_31516	0.0000017	-0.41	Heart - Atrial Appendage
								ENSG00000204344.14	STK19	chr6_31633736_A_G_b38	31980548:31980654:clu_28695	0.0000019	-0.36	Cells - Cultured fibroblasts
								ENSG00000250535.1	STK19B	chr6_31633736_A_G_b38	31980548:31980654:clu_28695	0.0000019	-0.36	Cells - Cultured fibroblasts
								ENSG00000196126.11	HLA-DRB1	chr6_31633736_A_G_b38	32517752:32518054:clu_33254	0.0000021	-0.34	Esophagus - Muscularis
								ENSG00000198502.5	HLA-DRB5	chr6_31633736_A_G_b38	32517752:32518054:clu_33254	0.0000021	-0.34	Esophagus - Muscularis
								ENSG00000229391.7	HLA-DRB6	chr6_31633736_A_G_b38	32517752:32518054:clu_33254	0.0000021	-0.34	Esophagus - Muscularis
								ENSG00000204536.13	CCHCR1	chr6_31633736_A_G_b38	31151122:31156731:clu_31603	0.0000023	0.41	Esophagus - Gastroesophageal Junction
								ENSG00000196126.11	HLA-DRB1	chr6_31633736_A_G_b38	32517752:32518054:clu_31689	0.0000027	-0.41	Heart - Atrial Appendage
								ENSG00000198502.5	HLA-DRB5	chr6_31633736_A_G_b38	32517752:32518054:clu_31689	0.0000027	-0.41	Heart - Atrial Appendage
								ENSG00000229391.7	HLA-DRB6	chr6_31633736_A_G_b38	32517752:32518054:clu_31689	0.0000027	-0.41	Heart - Atrial Appendage
								ENSG00000204438.10	GPANK1	chr6_31633736_A_G_b38	31665003:31665574:clu_31655	0.0000027	-0.4	Esophagus - Gastroesophageal Junction
								ENSG00000196126.11	HLA-DRB1	chr6_31633736_A_G_b38	32517752:32518054:clu_29915	0.0000029	-0.54	Artery - Coronary
								ENSG00000198502.5	HLA-DRB5	chr6_31633736_A_G_b38	32517752:32518054:clu_29915	0.0000029	-0.54	Artery - Coronary
								ENSG00000229391.7	HLA-DRB6	chr6_31633736_A_G_b38	32517752:32518054:clu_29915	0.0000029	-0.54	Artery - Coronary
								ENSG00000204536.13	CCHCR1	chr6_31633736_A_G_b38	31151122:31156731:clu_31696	0.0000033	0.26	Muscle - Skeletal
								ENSG00000137312.14	FLOT1	chr6_31633736_A_G_b38	30730727:30730919:clu_36716	0.0000038	-0.28	Skin - Sun Exposed (Lower leg)
								ENSG00000204344.14	STK19	chr6_31633736_A_G_b38	31980548:31980654:clu_37063	0.0000048	-0.32	Nerve - Tibial
								ENSG00000250535.1	STK19B	chr6_31633736_A_G_b38	31980548:31980654:clu_37063	0.0000048	-0.32	Nerve - Tibial
								ENSG00000204338.8	CYP21A1P	chr6_31633736_A_G_b38	32006077:32006366:clu_28794	0.000006	-0.51	Adrenal Gland
								ENSG00000231852.6	CYP21A2	chr6_31633736_A_G_b38	32006077:32006366:clu_28794	0.000006	-0.51	Adrenal Gland
								ENSG00000137312.14	FLOT1	chr6_31633736_A_G_b38	30730727:30730919:clu_38226	0.0000069	-0.25	Thyroid
								ENSG00000137312.14	FLOT1	chr6_31633736_A_G_b38	30730727:30730919:clu_33260	0.000007	-0.26	Esophagus - Mucosa
								ENSG00000204338.8	CYP21A1P	chr6_31633736_A_G_b38	32040584:32040668:clu_32548	0.000008	0.4	Colon - Sigmoid
								ENSG00000231852.6	CYP21A2	chr6_31633736_A_G_b38	32040584:32040668:clu_32548	0.000008	0.4	Colon - Sigmoid
								ENSG00000204438.10	GPANK1	chr6_31633736_A_G_b38	31665003:31665574:clu_36330	0.000009	-0.35	Breast - Mammary Tissue
								ENSG00000204438.10	GPANK1	chr6_31633736_A_G_b38	31665003:31665574:clu_32442	0.00001	-0.4	Colon - Sigmoid
								ENSG00000204472.12	AIF1	chr6_31633736_A_G_b38	31615736:31616104:clu_35883	0.000011	0.27	Adipose - Subcutaneous
								ENSG00000196126.11	HLA-DRB1	chr6_31633736_A_G_b38	32554971:32584109:clu_62958	0.000011	0.41	Testis
								ENSG00000198502.5	HLA-DRB5	chr6_31633736_A_G_b38	32554971:32584109:clu_62958	0.000011	0.41	Testis
								ENSG00000229391.7	HLA-DRB6	chr6_31633736_A_G_b38	32554971:32584109:clu_62958	0.000011	0.41	Testis
								ENSG00000204428.12	LY6G5C	chr6_31633736_A_G_b38	31679268:31680756:clu_31257	0.000011	-0.43	Spleen
								ENSG00000204394.12	VARS	chr6_31633736_A_G_b38	31793120:31794831:clu_37007	0.000014	0.25	Nerve - Tibial
								ENSG00000204438.10	GPANK1	chr6_31633736_A_G_b38	31665003:31665574:clu_33364	0.000014	-0.31	Esophagus - Mucosa
								ENSG00000204338.8	CYP21A1P	chr6_31633736_A_G_b38	32007470:32007671:clu_62872	0.000017	-0.41	Testis
								ENSG00000231852.6	CYP21A2	chr6_31633736_A_G_b38	32007470:32007671:clu_62872	0.000017	-0.41	Testis
								ENSG00000250535.1	STK19B	chr6_31633736_A_G_b38	31980548:31980654:clu_31838	0.000033	-0.32	Artery - Aorta
								ENSG00000204392.10	LSM2	chr6_31633736_A_G_b38	31798507:31806755:clu_28656	0.000033	0.29	Cells - Cultured fibroblasts
								ENSG00000250535.1	STK19B	chr6_31633736_A_G_b38	31980548:31980654:clu_28575	0.000034	-0.34	Heart - Left Ventricle
								ENSG00000204338.8	CYP21A1P	chr6_31633736_A_G_b38	32040205:32040406:clu_38433	0.000041	0.27	Thyroid
								ENSG00000231852.6	CYP21A2	chr6_31633736_A_G_b38	32040205:32040406:clu_38433	0.000041	0.27	Thyroid
6	rs805303	31648589	rs1046089	31635190	13399	0.86	0.97	ENSG00000204469.12	PRRC2A	chr6_31635190_G_A_b38	31632992:31633221:clu_62748	3.2E-116	1	Testis
								ENSG00000204463.12	BAG6	chr6_31635190_G_A_b38	31651776:31652235:clu_28909	6.9E-76	0.99	Whole Blood
								ENSG00000204463.12	BAG6	chr6_31635190_G_A_b38	31651776:31652235:clu_36814	7.3E-63	0.93	Skin - Sun Exposed (Lower leg)
								ENSG00000204463.12	BAG6	chr6_31635190_G_A_b38	31651776:31652235:clu_35946	2.9E-56	0.92	Skin - Not Sun Exposed (Suprapubic)
								ENSG00000204463.12	BAG6	chr6_31635190_G_A_b38	31651776:31652235:clu_28620	3.8E-47	0.9	Cells - Cultured fibroblasts
								ENSG00000204463.12	BAG6	chr6_31635190_G_A_b38	31651776:31652235:clu_28620	3.8E-47	0.9	Cells - Cultured fibroblasts
								ENSG00000204463.12	BAG6	chr6_31635190_G_A_b38	31651776:31652235:clu_32961	1.3E-41	0.79	Artery - Tibial
								ENSG00000204463.12	BAG6	chr6_31635190_G_A_b38	31651776:31652235:clu_36965	1.5E-40	0.82	Nerve - Tibial
								ENSG00000204463.12	BAG6	chr6_31635190_G_A_b38	31651776:31652235:clu_35002	2.4E-38	0.92	Colon - Transverse
								ENSG00000204463.12	BAG6	chr6_31635190_G_A_b38	31651776:31652235:clu_35002	2.4E-38	0.92	Colon - Transverse
								ENSG00000204463.12	BAG6	chr6_31635190_G_A_b38	31651776:31652235:clu_35899	5.5E-38	0.73	Adipose - Subcutaneous
								ENSG00000204463.12	BAG6	chr6_31635190_G_A_b38	31651776:31652235:clu_33362	6.4E-33	0.73	Esophagus - Mucosa
								ENSG00000204463.12	BAG6	chr6_31635190_G_A_b38	31651776:31652235:clu_33362	6.4E-33	0.73	Esophagus - Mucosa
								ENSG00000204463.12	BAG6	chr6_31635190_G_A_b38	31651776:31652235:clu_33076	1e-31	0.7	Esophagus - Muscularis
								ENSG00000204463.12	BAG6	chr6_31635190_G_A_b38	31651776:31652235:clu_37706	5.7E-31	0.71	Lung
								ENSG00000204463.12	BAG6	chr6_31635190_G_A_b38	31651776:31652235:clu_36327	6e-29	0.68	Breast - Mammary Tissue
								ENSG00000204463.12	BAG6	chr6_31635190_G_A_b38	31651776:31652235:clu_36327	6e-29	0.68	Breast - Mammary Tissue
								ENSG00000204463.12	BAG6	chr6_31635190_G_A_b38	31651776:31652235:clu_34896	5.5E-28	0.71	Adipose - Visceral (Omentum)
								ENSG00000204463.12	BAG6	chr6_31635190_G_A_b38	31651776:31652235:clu_34896	5.5E-28	0.71	Adipose - Visceral (Omentum)
								ENSG00000204463.12	BAG6	chr6_31635190_G_A_b38	31651776:31652235:clu_32216	6.8E-27	0.78	Stomach
								ENSG00000204463.12	BAG6	chr6_31635190_G_A_b38	31651776:31652235:clu_31759	2e-25	0.74	Artery - Aorta
								ENSG00000204463.12	BAG6	chr6_31635190_G_A_b38	31651776:31652235:clu_31651	1.5E-24	0.73	Esophagus - Gastroesophageal Junction
								ENSG00000204472.12	AIF1	chr6_31635190_G_A_b38	31615736:31616022:clu_28893	6e-24	-0.55	Whole Blood
								ENSG00000204463.12	BAG6	chr6_31635190_G_A_b38	31651776:31652235:clu_28706	2e-23	0.83	Adrenal Gland
								ENSG00000204438.10	GPANK1	chr6_31635190_G_A_b38	31665003:31665574:clu_31749	0.0000000000000000035	-0.5	Muscle - Skeletal
								ENSG00000204463.12	BAG6	chr6_31635190_G_A_b38	31651776:31652235:clu_25535	0.0000000000000000053	1	Cells - EBV-transformed lymphocytes
								ENSG00000204463.12	BAG6	chr6_31635190_G_A_b38	31651776:31652235:clu_34300	0.00000000000000023	0.78	Pituitary
								ENSG00000204463.12	BAG6	chr6_31635190_G_A_b38	31651776:31652235:clu_28741	0.00000000000000026	0.87	Brain - Cortex
								ENSG00000204421.2	LY6G6C	chr6_31635190_G_A_b38	31719310:31720250:clu_35985	0.00000000000000027	-0.42	Skin - Not Sun Exposed (Suprapubic)
								ENSG00000204428.12	LY6G5C	chr6_31635190_G_A_b38	31678604:31679101:clu_62763	0.0000000000000012	0.64	Testis
								ENSG00000204463.12	BAG6	chr6_31635190_G_A_b38	31651776:31652235:clu_28872	0.000000000000021	0.85	Ovary
								ENSG00000204463.12	BAG6	chr6_31635190_G_A_b38	31651776:31652235:clu_29764	0.000000000000021	0.79	Artery - Coronary
								ENSG00000204463.12	BAG6	chr6_31635190_G_A_b38	31651776:31652235:clu_28744	0.00000000000013	0.81	Vagina
								ENSG00000204463.12	BAG6	chr6_31635190_G_A_b38	31651776:31652235:clu_32242	0.00000000000013	0.84	Small Intestine - Terminal Ileum
								ENSG00000204463.12	BAG6	chr6_31635190_G_A_b38	31651776:31652235:clu_32439	0.00000000000022	0.62	Colon - Sigmoid
								ENSG00000204463.12	BAG6	chr6_31635190_G_A_b38	31651776:31652235:clu_30856	0.0000000000042	0.59	Brain - Cerebellum
								ENSG00000204463.12	BAG6	chr6_31635190_G_A_b38	31651776:31652235:clu_24700	0.0000000000077	0.96	Brain - Anterior cingulate cortex (BA24)
								ENSG00000196126.11	HLA-DRB1	chr6_31635190_G_A_b38	32517752:32518054:clu_38503	0.000000000012	-0.44	Thyroid
								ENSG00000198502.5	HLA-DRB5	chr6_31635190_G_A_b38	32517752:32518054:clu_38503	0.000000000012	-0.44	Thyroid
								ENSG00000229391.7	HLA-DRB6	chr6_31635190_G_A_b38	32517752:32518054:clu_38503	0.000000000012	-0.44	Thyroid
								ENSG00000204463.12	BAG6	chr6_31635190_G_A_b38	31651776:31652235:clu_31251	0.000000000019	0.6	Spleen
								ENSG00000204421.2	LY6G6C	chr6_31635190_G_A_b38	31719310:31720093:clu_36827	0.000000000023	0.37	Skin - Sun Exposed (Lower leg)
								ENSG00000204438.10	GPANK1	chr6_31635190_G_A_b38	31665003:31665861:clu_28911	0.00000000012	-0.35	Whole Blood
								ENSG00000204438.10	GPANK1	chr6_31635190_G_A_b38	31665003:31665861:clu_28911	0.00000000012	-0.35	Whole Blood
								ENSG00000204438.10	GPANK1	chr6_31635190_G_A_b38	31665003:31665574:clu_33081	0.00000000015	-0.47	Esophagus - Muscularis
								ENSG00000204438.10	GPANK1	chr6_31635190_G_A_b38	31665003:31665574:clu_33081	0.00000000015	-0.47	Esophagus - Muscularis
								ENSG00000204463.12	BAG6	chr6_31635190_G_A_b38	31651776:31652235:clu_25054	0.00000000039	0.69	Brain - Putamen (basal ganglia)
								ENSG00000204463.12	BAG6	chr6_31635190_G_A_b38	31651776:31652400:clu_31745	0.00000000052	0.3	Muscle - Skeletal
								ENSG00000204463.12	BAG6	chr6_31635190_G_A_b38	31651776:31652235:clu_29481	0.00000000057	0.6	Brain - Cerebellar Hemisphere
								ENSG00000204438.10	GPANK1	chr6_31635190_G_A_b38	31665003:31665574:clu_38324	0.00000000079	-0.4	Thyroid
								ENSG00000196126.11	HLA-DRB1	chr6_31635190_G_A_b38	32517752:32518054:clu_31898	0.0000000011	-0.36	Muscle - Skeletal
								ENSG00000198502.5	HLA-DRB5	chr6_31635190_G_A_b38	32517752:32518054:clu_31898	0.0000000011	-0.36	Muscle - Skeletal
								ENSG00000198502.5	HLA-DRB5	chr6_31635190_G_A_b38	32517752:32518054:clu_31898	0.0000000011	-0.36	Muscle - Skeletal
								ENSG00000229391.7	HLA-DRB6	chr6_31635190_G_A_b38	32517752:32518054:clu_31898	0.0000000011	-0.36	Muscle - Skeletal
								ENSG00000204438.10	GPANK1	chr6_31635190_G_A_b38	31665003:31665574:clu_28486	0.0000000029	-0.49	Heart - Left Ventricle
								ENSG00000204344.14	STK19	chr6_31635190_G_A_b38	31980548:31980654:clu_36915	0.0000000033	-0.38	Skin - Sun Exposed (Lower leg)
								ENSG00000250535.1	STK19B	chr6_31635190_G_A_b38	31980548:31980654:clu_36915	0.0000000033	-0.38	Skin - Sun Exposed (Lower leg)
								ENSG00000204438.10	GPANK1	chr6_31635190_G_A_b38	31665003:31665574:clu_28625	0.000000006	-0.4	Cells - Cultured fibroblasts
								ENSG00000196126.11	HLA-DRB1	chr6_31635190_G_A_b38	32517752:32518054:clu_29044	0.0000000066	-0.36	Whole Blood
								ENSG00000198502.5	HLA-DRB5	chr6_31635190_G_A_b38	32517752:32518054:clu_29044	0.0000000066	-0.36	Whole Blood
								ENSG00000229391.7	HLA-DRB6	chr6_31635190_G_A_b38	32517752:32518054:clu_29044	0.0000000066	-0.36	Whole Blood
								ENSG00000204463.12	BAG6	chr6_31635190_G_A_b38	31651776:31652235:clu_26704	0.000000008	0.57	Brain - Frontal Cortex (BA9)
								ENSG00000196126.11	HLA-DRB1	chr6_31635190_G_A_b38	32517752:32518054:clu_36068	0.0000000082	-0.37	Adipose - Subcutaneous
								ENSG00000198502.5	HLA-DRB5	chr6_31635190_G_A_b38	32517752:32518054:clu_36068	0.0000000082	-0.37	Adipose - Subcutaneous
								ENSG00000229391.7	HLA-DRB6	chr6_31635190_G_A_b38	32517752:32518054:clu_36068	0.0000000082	-0.37	Adipose - Subcutaneous
								ENSG00000196126.11	HLA-DRB1	chr6_31635190_G_A_b38	32517752:32518054:clu_37867	0.0000000094	-0.38	Lung
								ENSG00000198502.5	HLA-DRB5	chr6_31635190_G_A_b38	32517752:32518054:clu_37867	0.0000000094	-0.38	Lung
								ENSG00000229391.7	HLA-DRB6	chr6_31635190_G_A_b38	32517752:32518054:clu_37867	0.0000000094	-0.38	Lung
								ENSG00000204438.10	GPANK1	chr6_31635190_G_A_b38	31665003:31665574:clu_36969	0.0000000095	-0.39	Nerve - Tibial
								ENSG00000204463.12	BAG6	chr6_31635190_G_A_b38	31651776:31652235:clu_28990	0.000000013	0.65	Minor Salivary Gland
								ENSG00000196126.11	HLA-DRB1	chr6_31635190_G_A_b38	32517752:32518054:clu_36148	0.000000016	-0.38	Skin - Not Sun Exposed (Suprapubic)
								ENSG00000196126.11	HLA-DRB1	chr6_31635190_G_A_b38	32517752:32518054:clu_36148	0.000000016	-0.38	Skin - Not Sun Exposed (Suprapubic)
								ENSG00000198502.5	HLA-DRB5	chr6_31635190_G_A_b38	32517752:32518054:clu_36148	0.000000016	-0.38	Skin - Not Sun Exposed (Suprapubic)
								ENSG00000229391.7	HLA-DRB6	chr6_31635190_G_A_b38	32517752:32518054:clu_36148	0.000000016	-0.38	Skin - Not Sun Exposed (Suprapubic)
								ENSG00000196126.11	HLA-DRB1	chr6_31635190_G_A_b38	32517752:32518054:clu_35057	0.000000024	-0.41	Adipose - Visceral (Omentum)
								ENSG00000198502.5	HLA-DRB5	chr6_31635190_G_A_b38	32517752:32518054:clu_35057	0.000000024	-0.41	Adipose - Visceral (Omentum)
								ENSG00000229391.7	HLA-DRB6	chr6_31635190_G_A_b38	32517752:32518054:clu_35057	0.000000024	-0.41	Adipose - Visceral (Omentum)
								ENSG00000204472.12	AIF1	chr6_31635190_G_A_b38	31615736:31616019:clu_37689	0.000000028	-0.26	Lung
								ENSG00000204438.10	GPANK1	chr6_31635190_G_A_b38	31665003:31665574:clu_35975	0.000000032	-0.36	Skin - Not Sun Exposed (Suprapubic)
								ENSG00000196126.11	HLA-DRB1	chr6_31635190_G_A_b38	32517752:32518054:clu_31906	0.000000053	-0.44	Artery - Aorta
								ENSG00000198502.5	HLA-DRB5	chr6_31635190_G_A_b38	32517752:32518054:clu_31906	0.000000053	-0.44	Artery - Aorta
								ENSG00000229391.7	HLA-DRB6	chr6_31635190_G_A_b38	32517752:32518054:clu_31906	0.000000053	-0.44	Artery - Aorta
								ENSG00000196126.11	HLA-DRB1	chr6_31635190_G_A_b38	32517752:32518054:clu_37154	0.000000086	-0.37	Nerve - Tibial
								ENSG00000198502.5	HLA-DRB5	chr6_31635190_G_A_b38	32517752:32518054:clu_37154	0.000000086	-0.37	Nerve - Tibial
								ENSG00000229391.7	HLA-DRB6	chr6_31635190_G_A_b38	32517752:32518054:clu_37154	0.000000086	-0.37	Nerve - Tibial
								ENSG00000204438.10	GPANK1	chr6_31635190_G_A_b38	31665003:31665574:clu_31514	0.000000088	-0.46	Heart - Atrial Appendage
								ENSG00000204344.14	STK19	chr6_31635190_G_A_b38	31980548:31980654:clu_38418	0.00000014	-0.33	Thyroid
								ENSG00000250535.1	STK19B	chr6_31635190_G_A_b38	31980548:31980654:clu_38418	0.00000014	-0.33	Thyroid
								ENSG00000204438.10	GPANK1	chr6_31635190_G_A_b38	31665003:31665574:clu_32964	0.00000014	-0.34	Artery - Tibial
								ENSG00000196126.11	HLA-DRB1	chr6_31635190_G_A_b38	32517752:32518054:clu_33127	0.00000017	-0.34	Artery - Tibial
								ENSG00000198502.5	HLA-DRB5	chr6_31635190_G_A_b38	32517752:32518054:clu_33127	0.00000017	-0.34	Artery - Tibial
								ENSG00000229391.7	HLA-DRB6	chr6_31635190_G_A_b38	32517752:32518054:clu_33127	0.00000017	-0.34	Artery - Tibial
								ENSG00000196126.11	HLA-DRB1	chr6_31635190_G_A_b38	32579104:32580247:clu_33536	0.00000018	0.41	Esophagus - Mucosa
								ENSG00000198502.5	HLA-DRB5	chr6_31635190_G_A_b38	32579104:32580247:clu_33536	0.00000018	0.41	Esophagus - Mucosa
								ENSG00000229391.7	HLA-DRB6	chr6_31635190_G_A_b38	32579104:32580247:clu_33536	0.00000018	0.41	Esophagus - Mucosa
								ENSG00000196126.11	HLA-DRB1	chr6_31635190_G_A_b38	32517752:32518054:clu_36988	0.00000031	-0.32	Skin - Sun Exposed (Lower leg)
								ENSG00000198502.5	HLA-DRB5	chr6_31635190_G_A_b38	32517752:32518054:clu_36988	0.00000031	-0.32	Skin - Sun Exposed (Lower leg)
								ENSG00000229391.7	HLA-DRB6	chr6_31635190_G_A_b38	32517752:32518054:clu_36988	0.00000031	-0.32	Skin - Sun Exposed (Lower leg)
								ENSG00000196126.11	HLA-DRB1	chr6_31635190_G_A_b38	32517752:32518054:clu_28642	0.00000032	-0.47	Heart - Left Ventricle
								ENSG00000198502.5	HLA-DRB5	chr6_31635190_G_A_b38	32517752:32518054:clu_28642	0.00000032	-0.47	Heart - Left Ventricle
								ENSG00000229391.7	HLA-DRB6	chr6_31635190_G_A_b38	32517752:32518054:clu_28642	0.00000032	-0.47	Heart - Left Ventricle
								ENSG00000204536.13	CCHCR1	chr6_31635190_G_A_b38	31151122:31156731:clu_38261	0.00000039	0.31	Thyroid
								ENSG00000196126.11	HLA-DRB1	chr6_31635190_G_A_b38	32517752:32518054:clu_35185	0.00000041	-0.41	Colon - Transverse
								ENSG00000198502.5	HLA-DRB5	chr6_31635190_G_A_b38	32517752:32518054:clu_35185	0.00000041	-0.41	Colon - Transverse
								ENSG00000229391.7	HLA-DRB6	chr6_31635190_G_A_b38	32517752:32518054:clu_35185	0.00000041	-0.41	Colon - Transverse
								ENSG00000204428.12	LY6G5C	chr6_31635190_G_A_b38	31678604:31679101:clu_28483	0.00000043	0.46	Brain - Nucleus accumbens (basal ganglia)
								ENSG00000204428.12	LY6G5C	chr6_31635190_G_A_b38	31677120:31679101:clu_31516	0.00000054	-0.42	Heart - Atrial Appendage
								ENSG00000204344.14	STK19	chr6_31635190_G_A_b38	31980548:31980654:clu_37063	0.00000058	-0.35	Nerve - Tibial
								ENSG00000250535.1	STK19B	chr6_31635190_G_A_b38	31980548:31980654:clu_37063	0.00000058	-0.35	Nerve - Tibial
								ENSG00000137312.14	FLOT1	chr6_31635190_G_A_b38	30730727:30730919:clu_38226	0.00000059	-0.28	Thyroid
								ENSG00000204344.14	STK19	chr6_31635190_G_A_b38	31980548:31980654:clu_33463	0.0000006	-0.35	Esophagus - Mucosa
								ENSG00000250535.1	STK19B	chr6_31635190_G_A_b38	31980548:31980654:clu_33463	0.0000006	-0.35	Esophagus - Mucosa
								ENSG00000196126.11	HLA-DRB1	chr6_31635190_G_A_b38	32517752:32518054:clu_36513	0.00000062	-0.38	Breast - Mammary Tissue
								ENSG00000198502.5	HLA-DRB5	chr6_31635190_G_A_b38	32517752:32518054:clu_36513	0.00000062	-0.38	Breast - Mammary Tissue
								ENSG00000229391.7	HLA-DRB6	chr6_31635190_G_A_b38	32517752:32518054:clu_36513	0.00000062	-0.38	Breast - Mammary Tissue
								ENSG00000204463.12	BAG6	chr6_31635190_G_A_b38	31651776:31652235:clu_28478	0.00000084	0.47	Brain - Nucleus accumbens (basal ganglia)
								ENSG00000204438.10	GPANK1	chr6_31635190_G_A_b38	31665003:31665574:clu_25539	0.0000012	-0.63	Cells - EBV-transformed lymphocytes
								ENSG00000204344.14	STK19	chr6_31635190_G_A_b38	31980548:31980654:clu_28695	0.0000013	-0.36	Cells - Cultured fibroblasts
								ENSG00000250535.1	STK19B	chr6_31635190_G_A_b38	31980548:31980654:clu_28695	0.0000013	-0.36	Cells - Cultured fibroblasts
								ENSG00000137312.14	FLOT1	chr6_31635190_G_A_b38	30730727:30730919:clu_36716	0.0000014	-0.29	Skin - Sun Exposed (Lower leg)
								ENSG00000137312.14	FLOT1	chr6_31635190_G_A_b38	30730727:30730919:clu_33260	0.0000016	-0.28	Esophagus - Mucosa
								ENSG00000204438.10	GPANK1	chr6_31635190_G_A_b38	31665003:31665574:clu_36818	0.0000017	-0.3	Skin - Sun Exposed (Lower leg)
								ENSG00000204438.10	GPANK1	chr6_31635190_G_A_b38	31665003:31665574:clu_32442	0.0000019	-0.43	Colon - Sigmoid
								ENSG00000204536.13	CCHCR1	chr6_31635190_G_A_b38	31151122:31156731:clu_33315	0.000002	0.32	Esophagus - Mucosa
								ENSG00000204338.8	CYP21A1P	chr6_31635190_G_A_b38	32007470:32007671:clu_62872	0.0000021	-0.45	Testis
								ENSG00000231852.6	CYP21A2	chr6_31635190_G_A_b38	32007470:32007671:clu_62872	0.0000021	-0.45	Testis
								ENSG00000204344.14	STK19	chr6_31635190_G_A_b38	31980548:31980654:clu_33175	0.0000026	-0.31	Esophagus - Muscularis
								ENSG00000250535.1	STK19B	chr6_31635190_G_A_b38	31980548:31980654:clu_33175	0.0000026	-0.31	Esophagus - Muscularis
								ENSG00000204428.12	LY6G5C	chr6_31635190_G_A_b38	31679268:31680756:clu_28912	0.000003	-0.28	Whole Blood
								ENSG00000204438.10	GPANK1	chr6_31635190_G_A_b38	31665003:31665574:clu_33364	0.0000032	-0.33	Esophagus - Mucosa
								ENSG00000204520.12	MICA	chr6_31635190_G_A_b38	31400763:31410543:clu_35863	0.0000032	-0.3	Adipose - Subcutaneous
								ENSG00000196126.11	HLA-DRB1	chr6_31635190_G_A_b38	32517752:32518054:clu_33254	0.0000034	-0.33	Esophagus - Muscularis
								ENSG00000198502.5	HLA-DRB5	chr6_31635190_G_A_b38	32517752:32518054:clu_33254	0.0000034	-0.33	Esophagus - Muscularis
								ENSG00000229391.7	HLA-DRB6	chr6_31635190_G_A_b38	32517752:32518054:clu_33254	0.0000034	-0.33	Esophagus - Muscularis
								ENSG00000196126.11	HLA-DRB1	chr6_31635190_G_A_b38	32517752:32518054:clu_29915	0.0000036	-0.53	Artery - Coronary
								ENSG00000198502.5	HLA-DRB5	chr6_31635190_G_A_b38	32517752:32518054:clu_29915	0.0000036	-0.53	Artery - Coronary
								ENSG00000229391.7	HLA-DRB6	chr6_31635190_G_A_b38	32517752:32518054:clu_29915	0.0000036	-0.53	Artery - Coronary
								ENSG00000204344.14	STK19	chr6_31635190_G_A_b38	31980548:31980654:clu_37805	0.0000043	-0.3	Lung
								ENSG00000250535.1	STK19B	chr6_31635190_G_A_b38	31980548:31980654:clu_37805	0.0000043	-0.3	Lung
								ENSG00000204536.13	CCHCR1	chr6_31635190_G_A_b38	31151122:31156731:clu_31696	0.0000044	0.25	Muscle - Skeletal
								ENSG00000137312.14	FLOT1	chr6_31635190_G_A_b38	30740798:30741614:clu_31658	0.0000053	0.22	Muscle - Skeletal
								ENSG00000204438.10	GPANK1	chr6_31635190_G_A_b38	31665003:31665574:clu_31655	0.0000056	-0.39	Esophagus - Gastroesophageal Junction
								ENSG00000204394.12	VARS	chr6_31635190_G_A_b38	31793120:31794831:clu_37007	0.0000071	0.26	Nerve - Tibial
								ENSG00000204438.10	GPANK1	chr6_31635190_G_A_b38	31665003:31665574:clu_36330	0.0000079	-0.34	Breast - Mammary Tissue
								ENSG00000204482.10	LST1	chr6_31635190_G_A_b38	31587318:31587944:clu_36946	0.0000084	0.29	Nerve - Tibial
								ENSG00000137312.14	FLOT1	chr6_31635190_G_A_b38	30730818:30730919:clu_37600	0.000009	0.19	Lung
								ENSG00000250535.1	STK19B	chr6_31635190_G_A_b38	31980548:31980654:clu_31838	0.000015	-0.34	Artery - Aorta
								ENSG00000204387.12	C6orf48	chr6_31635190_G_A_b38	31834768:31835411:clu_62812	0.000022	0.26	Testis
								ENSG00000196735.11	HLA-DQA1	chr6_31635190_G_A_b38	32642253:32642610:clu_36067	0.000045	0.23	Adipose - Subcutaneous
6	rs805303	31648589	rs805302	31650344	-1755	1	1	ENSG00000204469.12	PRRC2A	chr6_31650344_A_C_b38	31632992:31633221:clu_62748	4.9E-97	1	Testis
								ENSG00000204463.12	BAG6	chr6_31650344_A_C_b38	31651776:31652235:clu_28909	2.5E-82	1	Whole Blood
								ENSG00000204463.12	BAG6	chr6_31650344_A_C_b38	31651776:31652235:clu_36814	8.7E-76	1	Skin - Sun Exposed (Lower leg)
								ENSG00000204463.12	BAG6	chr6_31650344_A_C_b38	31651776:31652235:clu_35946	1.8E-61	0.97	Skin - Not Sun Exposed (Suprapubic)
								ENSG00000204463.12	BAG6	chr6_31650344_A_C_b38	31651776:31652235:clu_28620	1.9E-51	0.95	Cells - Cultured fibroblasts
								ENSG00000204463.12	BAG6	chr6_31650344_A_C_b38	31651776:31652235:clu_28620	1.9E-51	0.95	Cells - Cultured fibroblasts
								ENSG00000204463.12	BAG6	chr6_31650344_A_C_b38	31651776:31652235:clu_32961	5e-51	0.86	Artery - Tibial
								ENSG00000204463.12	BAG6	chr6_31650344_A_C_b38	31651776:31652235:clu_36965	3.3E-46	0.87	Nerve - Tibial
								ENSG00000204463.12	BAG6	chr6_31650344_A_C_b38	31651776:31652235:clu_35002	9.1E-44	0.98	Colon - Transverse
								ENSG00000204463.12	BAG6	chr6_31650344_A_C_b38	31651776:31652235:clu_35002	9.1E-44	0.98	Colon - Transverse
								ENSG00000204463.12	BAG6	chr6_31650344_A_C_b38	31651776:31652235:clu_35899	1.3E-41	0.76	Adipose - Subcutaneous
								ENSG00000204463.12	BAG6	chr6_31650344_A_C_b38	31651776:31652235:clu_33076	1.6E-39	0.79	Esophagus - Muscularis
								ENSG00000204463.12	BAG6	chr6_31650344_A_C_b38	31651776:31652235:clu_33362	2.2E-39	0.8	Esophagus - Mucosa
								ENSG00000204463.12	BAG6	chr6_31650344_A_C_b38	31651776:31652235:clu_33362	2.2E-39	0.8	Esophagus - Mucosa
								ENSG00000204463.12	BAG6	chr6_31650344_A_C_b38	31651776:31652235:clu_37706	4.3E-38	0.79	Lung
								ENSG00000204463.12	BAG6	chr6_31650344_A_C_b38	31651776:31652235:clu_34896	6.7E-33	0.77	Adipose - Visceral (Omentum)
								ENSG00000204463.12	BAG6	chr6_31650344_A_C_b38	31651776:31652235:clu_34896	6.7E-33	0.77	Adipose - Visceral (Omentum)
								ENSG00000204463.12	BAG6	chr6_31650344_A_C_b38	31651776:31652235:clu_32216	1.6E-31	0.85	Stomach
								ENSG00000204463.12	BAG6	chr6_31650344_A_C_b38	31651776:31652235:clu_36327	2.1E-31	0.73	Breast - Mammary Tissue
								ENSG00000204463.12	BAG6	chr6_31650344_A_C_b38	31651776:31652235:clu_36327	2.1E-31	0.73	Breast - Mammary Tissue
								ENSG00000204463.12	BAG6	chr6_31650344_A_C_b38	31651776:31652235:clu_31759	9.2E-31	0.81	Artery - Aorta
								ENSG00000204472.12	AIF1	chr6_31650344_A_C_b38	31615736:31616022:clu_28893	9.5E-27	-0.58	Whole Blood
								ENSG00000204463.12	BAG6	chr6_31650344_A_C_b38	31651776:31652235:clu_28706	6.2E-26	0.86	Adrenal Gland
								ENSG00000204463.12	BAG6	chr6_31650344_A_C_b38	31651776:31652235:clu_31651	3.7E-25	0.75	Esophagus - Gastroesophageal Junction
								ENSG00000204463.12	BAG6	chr6_31650344_A_C_b38	31651776:31652235:clu_25535	1.9E-23	1	Cells - EBV-transformed lymphocytes
								ENSG00000204463.12	BAG6	chr6_31650344_A_C_b38	31651776:31652235:clu_34300	5.3E-19	0.84	Pituitary
								ENSG00000204421.2	LY6G6C	chr6_31650344_A_C_b38	31719310:31720250:clu_35985	6.7E-19	-0.47	Skin - Not Sun Exposed (Suprapubic)
								ENSG00000204463.12	BAG6	chr6_31650344_A_C_b38	31651776:31652235:clu_28872	0.00000000000000015	0.9	Ovary
								ENSG00000204438.10	GPANK1	chr6_31650344_A_C_b38	31665003:31665574:clu_31749	0.00000000000000041	-0.47	Muscle - Skeletal
								ENSG00000204463.12	BAG6	chr6_31650344_A_C_b38	31651776:31652235:clu_32439	0.00000000000000048	0.68	Colon - Sigmoid
								ENSG00000204463.12	BAG6	chr6_31650344_A_C_b38	31651776:31652235:clu_28741	0.00000000000000096	0.85	Brain - Cortex
								ENSG00000204463.12	BAG6	chr6_31650344_A_C_b38	31651776:31652235:clu_29764	0.000000000000001	0.84	Artery - Coronary
								ENSG00000204463.12	BAG6	chr6_31650344_A_C_b38	31651776:31652235:clu_28744	0.0000000000000014	0.88	Vagina
								ENSG00000204463.12	BAG6	chr6_31650344_A_C_b38	31651776:31652235:clu_32242	0.000000000000014	0.88	Small Intestine - Terminal Ileum
								ENSG00000204428.12	LY6G5C	chr6_31650344_A_C_b38	31678604:31679101:clu_62763	0.00000000000011	0.6	Testis
								ENSG00000204421.2	LY6G6C	chr6_31650344_A_C_b38	31719310:31720093:clu_36827	0.00000000000055	0.4	Skin - Sun Exposed (Lower leg)
								ENSG00000204463.12	BAG6	chr6_31650344_A_C_b38	31651776:31652235:clu_24700	0.0000000000036	0.99	Brain - Anterior cingulate cortex (BA24)
								ENSG00000204463.12	BAG6	chr6_31650344_A_C_b38	31651776:31652235:clu_30856	0.0000000000043	0.6	Brain - Cerebellum
								ENSG00000196126.11	HLA-DRB1	chr6_31650344_A_C_b38	32517752:32518054:clu_38503	0.0000000000059	-0.45	Thyroid
								ENSG00000198502.5	HLA-DRB5	chr6_31650344_A_C_b38	32517752:32518054:clu_38503	0.0000000000059	-0.45	Thyroid
								ENSG00000229391.7	HLA-DRB6	chr6_31650344_A_C_b38	32517752:32518054:clu_38503	0.0000000000059	-0.45	Thyroid
								ENSG00000204463.12	BAG6	chr6_31650344_A_C_b38	31651776:31652235:clu_25054	0.000000000015	0.73	Brain - Putamen (basal ganglia)
								ENSG00000204463.12	BAG6	chr6_31650344_A_C_b38	31651776:31652235:clu_28478	0.000000000017	0.62	Brain - Nucleus accumbens (basal ganglia)
								ENSG00000204463.12	BAG6	chr6_31650344_A_C_b38	31651776:31652400:clu_31745	0.000000000022	0.33	Muscle - Skeletal
								ENSG00000204463.12	BAG6	chr6_31650344_A_C_b38	31651776:31652235:clu_31251	0.000000000025	0.6	Spleen
								ENSG00000204463.12	BAG6	chr6_31650344_A_C_b38	31651776:31652235:clu_27909	0.000000000076	0.64	Brain - Caudate (basal ganglia)
								ENSG00000196126.11	HLA-DRB1	chr6_31650344_A_C_b38	32517752:32518054:clu_31898	0.00000000029	-0.37	Muscle - Skeletal
								ENSG00000198502.5	HLA-DRB5	chr6_31650344_A_C_b38	32517752:32518054:clu_31898	0.00000000029	-0.37	Muscle - Skeletal
								ENSG00000198502.5	HLA-DRB5	chr6_31650344_A_C_b38	32517752:32518054:clu_31898	0.00000000029	-0.37	Muscle - Skeletal
								ENSG00000229391.7	HLA-DRB6	chr6_31650344_A_C_b38	32517752:32518054:clu_31898	0.00000000029	-0.37	Muscle - Skeletal
								ENSG00000204438.10	GPANK1	chr6_31650344_A_C_b38	31665003:31665574:clu_28625	0.00000000071	-0.43	Cells - Cultured fibroblasts
								ENSG00000204438.10	GPANK1	chr6_31650344_A_C_b38	31665003:31665574:clu_38324	0.00000000077	-0.4	Thyroid
								ENSG00000204463.12	BAG6	chr6_31650344_A_C_b38	31651776:31652235:clu_26704	0.0000000024	0.6	Brain - Frontal Cortex (BA9)
								ENSG00000204463.12	BAG6	chr6_31650344_A_C_b38	31651776:31652235:clu_29481	0.0000000025	0.58	Brain - Cerebellar Hemisphere
								ENSG00000196126.11	HLA-DRB1	chr6_31650344_A_C_b38	32517752:32518054:clu_37867	0.0000000029	-0.4	Lung
								ENSG00000198502.5	HLA-DRB5	chr6_31650344_A_C_b38	32517752:32518054:clu_37867	0.0000000029	-0.4	Lung
								ENSG00000229391.7	HLA-DRB6	chr6_31650344_A_C_b38	32517752:32518054:clu_37867	0.0000000029	-0.4	Lung
								ENSG00000196126.11	HLA-DRB1	chr6_31650344_A_C_b38	32517752:32518054:clu_36068	0.0000000035	-0.37	Adipose - Subcutaneous
								ENSG00000198502.5	HLA-DRB5	chr6_31650344_A_C_b38	32517752:32518054:clu_36068	0.0000000035	-0.37	Adipose - Subcutaneous
								ENSG00000229391.7	HLA-DRB6	chr6_31650344_A_C_b38	32517752:32518054:clu_36068	0.0000000035	-0.37	Adipose - Subcutaneous
								ENSG00000204438.10	GPANK1	chr6_31650344_A_C_b38	31665003:31665861:clu_28911	0.0000000048	-0.32	Whole Blood
								ENSG00000204438.10	GPANK1	chr6_31650344_A_C_b38	31665003:31665861:clu_28911	0.0000000048	-0.32	Whole Blood
								ENSG00000204438.10	GPANK1	chr6_31650344_A_C_b38	31665003:31665574:clu_33081	0.0000000049	-0.44	Esophagus - Muscularis
								ENSG00000204438.10	GPANK1	chr6_31650344_A_C_b38	31665003:31665574:clu_33081	0.0000000049	-0.44	Esophagus - Muscularis
								ENSG00000196126.11	HLA-DRB1	chr6_31650344_A_C_b38	32517752:32518054:clu_29044	0.000000005	-0.36	Whole Blood
								ENSG00000198502.5	HLA-DRB5	chr6_31650344_A_C_b38	32517752:32518054:clu_29044	0.000000005	-0.36	Whole Blood
								ENSG00000229391.7	HLA-DRB6	chr6_31650344_A_C_b38	32517752:32518054:clu_29044	0.000000005	-0.36	Whole Blood
								ENSG00000196126.11	HLA-DRB1	chr6_31650344_A_C_b38	32517752:32518054:clu_36148	0.0000000054	-0.4	Skin - Not Sun Exposed (Suprapubic)
								ENSG00000196126.11	HLA-DRB1	chr6_31650344_A_C_b38	32517752:32518054:clu_36148	0.0000000054	-0.4	Skin - Not Sun Exposed (Suprapubic)
								ENSG00000198502.5	HLA-DRB5	chr6_31650344_A_C_b38	32517752:32518054:clu_36148	0.0000000054	-0.4	Skin - Not Sun Exposed (Suprapubic)
								ENSG00000229391.7	HLA-DRB6	chr6_31650344_A_C_b38	32517752:32518054:clu_36148	0.0000000054	-0.4	Skin - Not Sun Exposed (Suprapubic)
								ENSG00000196126.11	HLA-DRB1	chr6_31650344_A_C_b38	32517752:32518054:clu_35057	0.0000000057	-0.43	Adipose - Visceral (Omentum)
								ENSG00000198502.5	HLA-DRB5	chr6_31650344_A_C_b38	32517752:32518054:clu_35057	0.0000000057	-0.43	Adipose - Visceral (Omentum)
								ENSG00000229391.7	HLA-DRB6	chr6_31650344_A_C_b38	32517752:32518054:clu_35057	0.0000000057	-0.43	Adipose - Visceral (Omentum)
								ENSG00000204472.12	AIF1	chr6_31650344_A_C_b38	31615736:31616019:clu_37689	0.0000000062	-0.28	Lung
								ENSG00000204463.12	BAG6	chr6_31650344_A_C_b38	31651776:31652235:clu_28990	0.0000000098	0.66	Minor Salivary Gland
								ENSG00000196126.11	HLA-DRB1	chr6_31650344_A_C_b38	32517752:32518054:clu_36988	0.000000013	-0.36	Skin - Sun Exposed (Lower leg)
								ENSG00000198502.5	HLA-DRB5	chr6_31650344_A_C_b38	32517752:32518054:clu_36988	0.000000013	-0.36	Skin - Sun Exposed (Lower leg)
								ENSG00000229391.7	HLA-DRB6	chr6_31650344_A_C_b38	32517752:32518054:clu_36988	0.000000013	-0.36	Skin - Sun Exposed (Lower leg)
								ENSG00000204438.10	GPANK1	chr6_31650344_A_C_b38	31665003:31665574:clu_31514	0.000000014	-0.5	Heart - Atrial Appendage
								ENSG00000204344.14	STK19	chr6_31650344_A_C_b38	31980548:31980654:clu_36915	0.000000016	-0.36	Skin - Sun Exposed (Lower leg)
								ENSG00000250535.1	STK19B	chr6_31650344_A_C_b38	31980548:31980654:clu_36915	0.000000016	-0.36	Skin - Sun Exposed (Lower leg)
								ENSG00000204344.14	STK19	chr6_31650344_A_C_b38	31980548:31980654:clu_38418	0.000000018	-0.35	Thyroid
								ENSG00000250535.1	STK19B	chr6_31650344_A_C_b38	31980548:31980654:clu_38418	0.000000018	-0.35	Thyroid
								ENSG00000204428.12	LY6G5C	chr6_31650344_A_C_b38	31678604:31679101:clu_28483	0.000000026	0.5	Brain - Nucleus accumbens (basal ganglia)
								ENSG00000204438.10	GPANK1	chr6_31650344_A_C_b38	31665003:31665574:clu_36969	0.000000029	-0.37	Nerve - Tibial
								ENSG00000204438.10	GPANK1	chr6_31650344_A_C_b38	31665003:31665574:clu_35975	0.000000031	-0.37	Skin - Not Sun Exposed (Suprapubic)
								ENSG00000204428.12	LY6G5C	chr6_31650344_A_C_b38	31677120:31679101:clu_25059	0.000000034	0.46	Brain - Putamen (basal ganglia)
								ENSG00000196126.11	HLA-DRB1	chr6_31650344_A_C_b38	32517752:32518054:clu_31906	0.000000037	-0.45	Artery - Aorta
								ENSG00000198502.5	HLA-DRB5	chr6_31650344_A_C_b38	32517752:32518054:clu_31906	0.000000037	-0.45	Artery - Aorta
								ENSG00000229391.7	HLA-DRB6	chr6_31650344_A_C_b38	32517752:32518054:clu_31906	0.000000037	-0.45	Artery - Aorta
								ENSG00000204438.10	GPANK1	chr6_31650344_A_C_b38	31665003:31665574:clu_28486	0.000000048	-0.45	Heart - Left Ventricle
								ENSG00000196126.11	HLA-DRB1	chr6_31650344_A_C_b38	32517752:32518054:clu_37154	0.00000006	-0.37	Nerve - Tibial
								ENSG00000198502.5	HLA-DRB5	chr6_31650344_A_C_b38	32517752:32518054:clu_37154	0.00000006	-0.37	Nerve - Tibial
								ENSG00000229391.7	HLA-DRB6	chr6_31650344_A_C_b38	32517752:32518054:clu_37154	0.00000006	-0.37	Nerve - Tibial
								ENSG00000204536.13	CCHCR1	chr6_31650344_A_C_b38	31157089:31157385:clu_25485	0.000000062	0.72	Cells - EBV-transformed lymphocytes
								ENSG00000196126.11	HLA-DRB1	chr6_31650344_A_C_b38	32579104:32580247:clu_33536	0.000000095	0.43	Esophagus - Mucosa
								ENSG00000198502.5	HLA-DRB5	chr6_31650344_A_C_b38	32579104:32580247:clu_33536	0.000000095	0.43	Esophagus - Mucosa
								ENSG00000229391.7	HLA-DRB6	chr6_31650344_A_C_b38	32579104:32580247:clu_33536	0.000000095	0.43	Esophagus - Mucosa
								ENSG00000204536.13	CCHCR1	chr6_31650344_A_C_b38	31151122:31156731:clu_33315	0.00000012	0.36	Esophagus - Mucosa
								ENSG00000204428.12	LY6G5C	chr6_31650344_A_C_b38	31679268:31680756:clu_28912	0.00000012	-0.31	Whole Blood
								ENSG00000204438.10	GPANK1	chr6_31650344_A_C_b38	31665003:31665574:clu_32964	0.00000015	-0.34	Artery - Tibial
								ENSG00000204463.12	BAG6	chr6_31650344_A_C_b38	31651776:31652235:clu_27268	0.00000015	0.71	Uterus
								ENSG00000196126.11	HLA-DRB1	chr6_31650344_A_C_b38	32517752:32518054:clu_33127	0.00000017	-0.34	Artery - Tibial
								ENSG00000198502.5	HLA-DRB5	chr6_31650344_A_C_b38	32517752:32518054:clu_33127	0.00000017	-0.34	Artery - Tibial
								ENSG00000229391.7	HLA-DRB6	chr6_31650344_A_C_b38	32517752:32518054:clu_33127	0.00000017	-0.34	Artery - Tibial
								ENSG00000196126.11	HLA-DRB1	chr6_31650344_A_C_b38	32517752:32518054:clu_28642	0.00000022	-0.48	Heart - Left Ventricle
								ENSG00000198502.5	HLA-DRB5	chr6_31650344_A_C_b38	32517752:32518054:clu_28642	0.00000022	-0.48	Heart - Left Ventricle
								ENSG00000229391.7	HLA-DRB6	chr6_31650344_A_C_b38	32517752:32518054:clu_28642	0.00000022	-0.48	Heart - Left Ventricle
								ENSG00000204536.13	CCHCR1	chr6_31650344_A_C_b38	31151122:31156731:clu_33029	0.00000023	0.37	Esophagus - Muscularis
								ENSG00000204536.13	CCHCR1	chr6_31650344_A_C_b38	31151122:31156731:clu_33029	0.00000023	0.37	Esophagus - Muscularis
								ENSG00000204536.13	CCHCR1	chr6_31650344_A_C_b38	31151122:31156731:clu_38261	0.00000025	0.31	Thyroid
								ENSG00000196126.11	HLA-DRB1	chr6_31650344_A_C_b38	32517752:32518054:clu_35185	0.00000045	-0.41	Colon - Transverse
								ENSG00000198502.5	HLA-DRB5	chr6_31650344_A_C_b38	32517752:32518054:clu_35185	0.00000045	-0.41	Colon - Transverse
								ENSG00000229391.7	HLA-DRB6	chr6_31650344_A_C_b38	32517752:32518054:clu_35185	0.00000045	-0.41	Colon - Transverse
								ENSG00000204536.13	CCHCR1	chr6_31650344_A_C_b38	31151122:31156731:clu_34949	0.00000053	0.4	Colon - Transverse
								ENSG00000204344.14	STK19	chr6_31650344_A_C_b38	31980548:31980654:clu_33463	0.00000068	-0.35	Esophagus - Mucosa
								ENSG00000250535.1	STK19B	chr6_31650344_A_C_b38	31980548:31980654:clu_33463	0.00000068	-0.35	Esophagus - Mucosa
								ENSG00000204428.12	LY6G5C	chr6_31650344_A_C_b38	31678604:31679101:clu_29486	0.00000076	0.62	Brain - Cerebellar Hemisphere
								ENSG00000204344.14	STK19	chr6_31650344_A_C_b38	31980548:31980654:clu_33175	0.00000081	-0.34	Esophagus - Muscularis
								ENSG00000250535.1	STK19B	chr6_31650344_A_C_b38	31980548:31980654:clu_33175	0.00000081	-0.34	Esophagus - Muscularis
								ENSG00000204344.14	STK19	chr6_31650344_A_C_b38	31980548:31980654:clu_37805	0.00000086	-0.33	Lung
								ENSG00000250535.1	STK19B	chr6_31650344_A_C_b38	31980548:31980654:clu_37805	0.00000086	-0.33	Lung
								ENSG00000213676.10	ATF6B	chr6_31650344_A_C_b38	32117694:32118775:clu_33082	0.00000092	-0.17	Artery - Tibial
								ENSG00000196126.11	HLA-DRB1	chr6_31650344_A_C_b38	32517752:32518054:clu_36513	0.000001	-0.38	Breast - Mammary Tissue
								ENSG00000198502.5	HLA-DRB5	chr6_31650344_A_C_b38	32517752:32518054:clu_36513	0.000001	-0.38	Breast - Mammary Tissue
								ENSG00000229391.7	HLA-DRB6	chr6_31650344_A_C_b38	32517752:32518054:clu_36513	0.000001	-0.38	Breast - Mammary Tissue
								ENSG00000204438.10	GPANK1	chr6_31650344_A_C_b38	31665003:31665574:clu_36818	0.0000012	-0.3	Skin - Sun Exposed (Lower leg)
								ENSG00000204536.13	CCHCR1	chr6_31650344_A_C_b38	31151122:31156731:clu_28661	0.0000012	0.49	Adrenal Gland
								ENSG00000204392.10	LSM2	chr6_31650344_A_C_b38	31798507:31806755:clu_31803	0.0000012	0.34	Artery - Aorta
								ENSG00000204438.10	GPANK1	chr6_31650344_A_C_b38	31665003:31665574:clu_31655	0.0000015	-0.42	Esophagus - Gastroesophageal Junction
								ENSG00000204344.14	STK19	chr6_31650344_A_C_b38	31980548:31980654:clu_28695	0.0000017	-0.36	Cells - Cultured fibroblasts
								ENSG00000250535.1	STK19B	chr6_31650344_A_C_b38	31980548:31980654:clu_28695	0.0000017	-0.36	Cells - Cultured fibroblasts
								ENSG00000204463.12	BAG6	chr6_31650344_A_C_b38	31651776:31652400:clu_38320	0.0000017	0.29	Thyroid
								ENSG00000204536.13	CCHCR1	chr6_31650344_A_C_b38	31151122:31156731:clu_31603	0.0000025	0.41	Esophagus - Gastroesophageal Junction
								ENSG00000204536.13	CCHCR1	chr6_31650344_A_C_b38	31151122:31156731:clu_31696	0.0000025	0.26	Muscle - Skeletal
								ENSG00000196126.11	HLA-DRB1	chr6_31650344_A_C_b38	32517752:32518054:clu_31689	0.0000028	-0.42	Heart - Atrial Appendage
								ENSG00000198502.5	HLA-DRB5	chr6_31650344_A_C_b38	32517752:32518054:clu_31689	0.0000028	-0.42	Heart - Atrial Appendage
								ENSG00000229391.7	HLA-DRB6	chr6_31650344_A_C_b38	32517752:32518054:clu_31689	0.0000028	-0.42	Heart - Atrial Appendage
								ENSG00000196126.11	HLA-DRB1	chr6_31650344_A_C_b38	32517752:32518054:clu_29915	0.0000029	-0.54	Artery - Coronary
								ENSG00000198502.5	HLA-DRB5	chr6_31650344_A_C_b38	32517752:32518054:clu_29915	0.0000029	-0.54	Artery - Coronary
								ENSG00000229391.7	HLA-DRB6	chr6_31650344_A_C_b38	32517752:32518054:clu_29915	0.0000029	-0.54	Artery - Coronary
								ENSG00000196126.11	HLA-DRB1	chr6_31650344_A_C_b38	32517752:32518054:clu_33254	0.000003	-0.34	Esophagus - Muscularis
								ENSG00000198502.5	HLA-DRB5	chr6_31650344_A_C_b38	32517752:32518054:clu_33254	0.000003	-0.34	Esophagus - Muscularis
								ENSG00000229391.7	HLA-DRB6	chr6_31650344_A_C_b38	32517752:32518054:clu_33254	0.000003	-0.34	Esophagus - Muscularis
								ENSG00000204344.14	STK19	chr6_31650344_A_C_b38	31980548:31980654:clu_37063	0.0000032	-0.33	Nerve - Tibial
								ENSG00000250535.1	STK19B	chr6_31650344_A_C_b38	31980548:31980654:clu_37063	0.0000032	-0.33	Nerve - Tibial
								ENSG00000204338.8	CYP21A1P	chr6_31650344_A_C_b38	32040584:32040668:clu_32548	0.0000036	0.42	Colon - Sigmoid
								ENSG00000231852.6	CYP21A2	chr6_31650344_A_C_b38	32040584:32040668:clu_32548	0.0000036	0.42	Colon - Sigmoid
								ENSG00000137312.14	FLOT1	chr6_31650344_A_C_b38	30730727:30730919:clu_36716	0.0000036	-0.28	Skin - Sun Exposed (Lower leg)
								ENSG00000204428.12	LY6G5C	chr6_31650344_A_C_b38	31677120:31679101:clu_31516	0.0000041	-0.4	Heart - Atrial Appendage
								ENSG00000204438.10	GPANK1	chr6_31650344_A_C_b38	31665003:31665574:clu_36330	0.0000052	-0.36	Breast - Mammary Tissue
								ENSG00000204338.8	CYP21A1P	chr6_31650344_A_C_b38	32006077:32006366:clu_28794	0.000006	-0.51	Adrenal Gland
								ENSG00000231852.6	CYP21A2	chr6_31650344_A_C_b38	32006077:32006366:clu_28794	0.000006	-0.51	Adrenal Gland
								ENSG00000137312.14	FLOT1	chr6_31650344_A_C_b38	30730727:30730919:clu_38226	0.0000075	-0.25	Thyroid
								ENSG00000204438.10	GPANK1	chr6_31650344_A_C_b38	31665003:31665574:clu_33364	0.0000088	-0.32	Esophagus - Mucosa
								ENSG00000137312.14	FLOT1	chr6_31650344_A_C_b38	30730727:30730919:clu_33260	0.000009	-0.26	Esophagus - Mucosa
								ENSG00000196126.11	HLA-DRB1	chr6_31650344_A_C_b38	32554971:32584109:clu_62958	0.000009	0.42	Testis
								ENSG00000198502.5	HLA-DRB5	chr6_31650344_A_C_b38	32554971:32584109:clu_62958	0.000009	0.42	Testis
								ENSG00000229391.7	HLA-DRB6	chr6_31650344_A_C_b38	32554971:32584109:clu_62958	0.000009	0.42	Testis
								ENSG00000204428.12	LY6G5C	chr6_31650344_A_C_b38	31679268:31680756:clu_31257	0.000011	-0.43	Spleen
								ENSG00000204394.12	VARS	chr6_31650344_A_C_b38	31793120:31794831:clu_37007	0.000013	0.25	Nerve - Tibial
								ENSG00000250535.1	STK19B	chr6_31650344_A_C_b38	31980548:31980654:clu_31838	0.000018	-0.33	Artery - Aorta
								ENSG00000250535.1	STK19B	chr6_31650344_A_C_b38	31980548:31980654:clu_28575	0.000022	-0.35	Heart - Left Ventricle
								ENSG00000204472.12	AIF1	chr6_31650344_A_C_b38	31615736:31616104:clu_35883	0.000024	0.26	Adipose - Subcutaneous
								ENSG00000204338.8	CYP21A1P	chr6_31650344_A_C_b38	32007470:32007671:clu_62872	0.000031	-0.4	Testis
								ENSG00000231852.6	CYP21A2	chr6_31650344_A_C_b38	32007470:32007671:clu_62872	0.000031	-0.4	Testis
								ENSG00000204428.12	LY6G5C	chr6_31650344_A_C_b38	31677120:31679101:clu_28488	0.000034	-0.35	Heart - Left Ventricle
6	rs805303	31648589	rs813115	31652243	-3654	1	1	ENSG00000204469.12	PRRC2A	chr6_31652243_A_G_b38	31632992:31633221:clu_62748	4.9E-97	1	Testis
								ENSG00000204463.12	BAG6	chr6_31652243_A_G_b38	31651776:31652235:clu_28909	2.5E-82	1	Whole Blood
								ENSG00000204463.12	BAG6	chr6_31652243_A_G_b38	31651776:31652235:clu_36814	8.7E-76	1	Skin - Sun Exposed (Lower leg)
								ENSG00000204463.12	BAG6	chr6_31652243_A_G_b38	31651776:31652235:clu_35946	4.1E-62	0.97	Skin - Not Sun Exposed (Suprapubic)
								ENSG00000204463.12	BAG6	chr6_31652243_A_G_b38	31651776:31652235:clu_28620	1.9E-51	0.95	Cells - Cultured fibroblasts
								ENSG00000204463.12	BAG6	chr6_31652243_A_G_b38	31651776:31652235:clu_28620	1.9E-51	0.95	Cells - Cultured fibroblasts
								ENSG00000204463.12	BAG6	chr6_31652243_A_G_b38	31651776:31652235:clu_32961	5e-51	0.86	Artery - Tibial
								ENSG00000204463.12	BAG6	chr6_31652243_A_G_b38	31651776:31652235:clu_36965	3.3E-46	0.87	Nerve - Tibial
								ENSG00000204463.12	BAG6	chr6_31652243_A_G_b38	31651776:31652235:clu_35002	9.1E-44	0.98	Colon - Transverse
								ENSG00000204463.12	BAG6	chr6_31652243_A_G_b38	31651776:31652235:clu_35002	9.1E-44	0.98	Colon - Transverse
								ENSG00000204463.12	BAG6	chr6_31652243_A_G_b38	31651776:31652235:clu_35899	5.1E-42	0.77	Adipose - Subcutaneous
								ENSG00000204463.12	BAG6	chr6_31652243_A_G_b38	31651776:31652235:clu_33076	1.6E-39	0.79	Esophagus - Muscularis
								ENSG00000204463.12	BAG6	chr6_31652243_A_G_b38	31651776:31652235:clu_33362	2.2E-39	0.8	Esophagus - Mucosa
								ENSG00000204463.12	BAG6	chr6_31652243_A_G_b38	31651776:31652235:clu_33362	2.2E-39	0.8	Esophagus - Mucosa
								ENSG00000204463.12	BAG6	chr6_31652243_A_G_b38	31651776:31652235:clu_37706	4.3E-38	0.79	Lung
								ENSG00000204463.12	BAG6	chr6_31652243_A_G_b38	31651776:31652235:clu_34896	6.7E-33	0.77	Adipose - Visceral (Omentum)
								ENSG00000204463.12	BAG6	chr6_31652243_A_G_b38	31651776:31652235:clu_34896	6.7E-33	0.77	Adipose - Visceral (Omentum)
								ENSG00000204463.12	BAG6	chr6_31652243_A_G_b38	31651776:31652235:clu_32216	1.6E-31	0.85	Stomach
								ENSG00000204463.12	BAG6	chr6_31652243_A_G_b38	31651776:31652235:clu_36327	2.1E-31	0.73	Breast - Mammary Tissue
								ENSG00000204463.12	BAG6	chr6_31652243_A_G_b38	31651776:31652235:clu_36327	2.1E-31	0.73	Breast - Mammary Tissue
								ENSG00000204463.12	BAG6	chr6_31652243_A_G_b38	31651776:31652235:clu_31759	9.2E-31	0.81	Artery - Aorta
								ENSG00000204472.12	AIF1	chr6_31652243_A_G_b38	31615736:31616022:clu_28893	9.5E-27	-0.58	Whole Blood
								ENSG00000204463.12	BAG6	chr6_31652243_A_G_b38	31651776:31652235:clu_28706	6.2E-26	0.86	Adrenal Gland
								ENSG00000204463.12	BAG6	chr6_31652243_A_G_b38	31651776:31652235:clu_31651	3.7E-25	0.75	Esophagus - Gastroesophageal Junction
								ENSG00000204463.12	BAG6	chr6_31652243_A_G_b38	31651776:31652235:clu_25535	1.9E-23	1	Cells - EBV-transformed lymphocytes
								ENSG00000204463.12	BAG6	chr6_31652243_A_G_b38	31651776:31652235:clu_34300	5.3E-19	0.84	Pituitary
								ENSG00000204421.2	LY6G6C	chr6_31652243_A_G_b38	31719310:31720250:clu_35985	0.0000000000000000017	-0.46	Skin - Not Sun Exposed (Suprapubic)
								ENSG00000204463.12	BAG6	chr6_31652243_A_G_b38	31651776:31652235:clu_28872	0.00000000000000015	0.9	Ovary
								ENSG00000204463.12	BAG6	chr6_31652243_A_G_b38	31651776:31652235:clu_28741	0.00000000000000019	0.87	Brain - Cortex
								ENSG00000204463.12	BAG6	chr6_31652243_A_G_b38	31651776:31652235:clu_32439	0.00000000000000048	0.68	Colon - Sigmoid
								ENSG00000204438.10	GPANK1	chr6_31652243_A_G_b38	31665003:31665574:clu_31749	0.0000000000000008	-0.47	Muscle - Skeletal
								ENSG00000204463.12	BAG6	chr6_31652243_A_G_b38	31651776:31652235:clu_29764	0.000000000000001	0.84	Artery - Coronary
								ENSG00000204463.12	BAG6	chr6_31652243_A_G_b38	31651776:31652235:clu_28744	0.0000000000000014	0.88	Vagina
								ENSG00000204463.12	BAG6	chr6_31652243_A_G_b38	31651776:31652235:clu_32242	0.000000000000014	0.88	Small Intestine - Terminal Ileum
								ENSG00000204428.12	LY6G5C	chr6_31652243_A_G_b38	31678604:31679101:clu_62763	0.00000000000011	0.6	Testis
								ENSG00000204421.2	LY6G6C	chr6_31652243_A_G_b38	31719310:31720093:clu_36827	0.00000000000055	0.4	Skin - Sun Exposed (Lower leg)
								ENSG00000204463.12	BAG6	chr6_31652243_A_G_b38	31651776:31652235:clu_30856	0.0000000000012	0.61	Brain - Cerebellum
								ENSG00000204463.12	BAG6	chr6_31652243_A_G_b38	31651776:31652235:clu_25054	0.0000000000029	0.75	Brain - Putamen (basal ganglia)
								ENSG00000196126.11	HLA-DRB1	chr6_31652243_A_G_b38	32517752:32518054:clu_38503	0.0000000000069	-0.44	Thyroid
								ENSG00000198502.5	HLA-DRB5	chr6_31652243_A_G_b38	32517752:32518054:clu_38503	0.0000000000069	-0.44	Thyroid
								ENSG00000229391.7	HLA-DRB6	chr6_31652243_A_G_b38	32517752:32518054:clu_38503	0.0000000000069	-0.44	Thyroid
								ENSG00000204463.12	BAG6	chr6_31652243_A_G_b38	31651776:31652235:clu_24700	0.0000000000074	0.99	Brain - Anterior cingulate cortex (BA24)
								ENSG00000204463.12	BAG6	chr6_31652243_A_G_b38	31651776:31652235:clu_28478	0.000000000017	0.62	Brain - Nucleus accumbens (basal ganglia)
								ENSG00000204463.12	BAG6	chr6_31652243_A_G_b38	31651776:31652235:clu_31251	0.000000000025	0.6	Spleen
								ENSG00000204463.12	BAG6	chr6_31652243_A_G_b38	31651776:31652400:clu_31745	0.000000000031	0.32	Muscle - Skeletal
								ENSG00000204463.12	BAG6	chr6_31652243_A_G_b38	31651776:31652235:clu_27909	0.000000000039	0.65	Brain - Caudate (basal ganglia)
								ENSG00000196126.11	HLA-DRB1	chr6_31652243_A_G_b38	32517752:32518054:clu_31898	0.00000000035	-0.37	Muscle - Skeletal
								ENSG00000198502.5	HLA-DRB5	chr6_31652243_A_G_b38	32517752:32518054:clu_31898	0.00000000035	-0.37	Muscle - Skeletal
								ENSG00000198502.5	HLA-DRB5	chr6_31652243_A_G_b38	32517752:32518054:clu_31898	0.00000000035	-0.37	Muscle - Skeletal
								ENSG00000229391.7	HLA-DRB6	chr6_31652243_A_G_b38	32517752:32518054:clu_31898	0.00000000035	-0.37	Muscle - Skeletal
								ENSG00000204438.10	GPANK1	chr6_31652243_A_G_b38	31665003:31665574:clu_38324	0.00000000036	-0.4	Thyroid
								ENSG00000204438.10	GPANK1	chr6_31652243_A_G_b38	31665003:31665574:clu_28625	0.00000000071	-0.43	Cells - Cultured fibroblasts
								ENSG00000204463.12	BAG6	chr6_31652243_A_G_b38	31651776:31652235:clu_26704	0.0000000012	0.61	Brain - Frontal Cortex (BA9)
								ENSG00000204463.12	BAG6	chr6_31652243_A_G_b38	31651776:31652235:clu_29481	0.0000000025	0.58	Brain - Cerebellar Hemisphere
								ENSG00000196126.11	HLA-DRB1	chr6_31652243_A_G_b38	32517752:32518054:clu_37867	0.0000000029	-0.4	Lung
								ENSG00000198502.5	HLA-DRB5	chr6_31652243_A_G_b38	32517752:32518054:clu_37867	0.0000000029	-0.4	Lung
								ENSG00000229391.7	HLA-DRB6	chr6_31652243_A_G_b38	32517752:32518054:clu_37867	0.0000000029	-0.4	Lung
								ENSG00000196126.11	HLA-DRB1	chr6_31652243_A_G_b38	32517752:32518054:clu_36068	0.0000000044	-0.37	Adipose - Subcutaneous
								ENSG00000198502.5	HLA-DRB5	chr6_31652243_A_G_b38	32517752:32518054:clu_36068	0.0000000044	-0.37	Adipose - Subcutaneous
								ENSG00000229391.7	HLA-DRB6	chr6_31652243_A_G_b38	32517752:32518054:clu_36068	0.0000000044	-0.37	Adipose - Subcutaneous
								ENSG00000204438.10	GPANK1	chr6_31652243_A_G_b38	31665003:31665861:clu_28911	0.0000000048	-0.32	Whole Blood
								ENSG00000204438.10	GPANK1	chr6_31652243_A_G_b38	31665003:31665861:clu_28911	0.0000000048	-0.32	Whole Blood
								ENSG00000204438.10	GPANK1	chr6_31652243_A_G_b38	31665003:31665574:clu_33081	0.0000000049	-0.44	Esophagus - Muscularis
								ENSG00000204438.10	GPANK1	chr6_31652243_A_G_b38	31665003:31665574:clu_33081	0.0000000049	-0.44	Esophagus - Muscularis
								ENSG00000196126.11	HLA-DRB1	chr6_31652243_A_G_b38	32517752:32518054:clu_29044	0.000000005	-0.36	Whole Blood
								ENSG00000198502.5	HLA-DRB5	chr6_31652243_A_G_b38	32517752:32518054:clu_29044	0.000000005	-0.36	Whole Blood
								ENSG00000229391.7	HLA-DRB6	chr6_31652243_A_G_b38	32517752:32518054:clu_29044	0.000000005	-0.36	Whole Blood
								ENSG00000196126.11	HLA-DRB1	chr6_31652243_A_G_b38	32517752:32518054:clu_35057	0.0000000057	-0.43	Adipose - Visceral (Omentum)
								ENSG00000198502.5	HLA-DRB5	chr6_31652243_A_G_b38	32517752:32518054:clu_35057	0.0000000057	-0.43	Adipose - Visceral (Omentum)
								ENSG00000229391.7	HLA-DRB6	chr6_31652243_A_G_b38	32517752:32518054:clu_35057	0.0000000057	-0.43	Adipose - Visceral (Omentum)
								ENSG00000196126.11	HLA-DRB1	chr6_31652243_A_G_b38	32517752:32518054:clu_36148	0.0000000058	-0.4	Skin - Not Sun Exposed (Suprapubic)
								ENSG00000196126.11	HLA-DRB1	chr6_31652243_A_G_b38	32517752:32518054:clu_36148	0.0000000058	-0.4	Skin - Not Sun Exposed (Suprapubic)
								ENSG00000198502.5	HLA-DRB5	chr6_31652243_A_G_b38	32517752:32518054:clu_36148	0.0000000058	-0.4	Skin - Not Sun Exposed (Suprapubic)
								ENSG00000229391.7	HLA-DRB6	chr6_31652243_A_G_b38	32517752:32518054:clu_36148	0.0000000058	-0.4	Skin - Not Sun Exposed (Suprapubic)
								ENSG00000204472.12	AIF1	chr6_31652243_A_G_b38	31615736:31616019:clu_37689	0.0000000062	-0.28	Lung
								ENSG00000204463.12	BAG6	chr6_31652243_A_G_b38	31651776:31652235:clu_28990	0.0000000098	0.66	Minor Salivary Gland
								ENSG00000196126.11	HLA-DRB1	chr6_31652243_A_G_b38	32517752:32518054:clu_36988	0.000000013	-0.36	Skin - Sun Exposed (Lower leg)
								ENSG00000198502.5	HLA-DRB5	chr6_31652243_A_G_b38	32517752:32518054:clu_36988	0.000000013	-0.36	Skin - Sun Exposed (Lower leg)
								ENSG00000229391.7	HLA-DRB6	chr6_31652243_A_G_b38	32517752:32518054:clu_36988	0.000000013	-0.36	Skin - Sun Exposed (Lower leg)
								ENSG00000204438.10	GPANK1	chr6_31652243_A_G_b38	31665003:31665574:clu_31514	0.000000014	-0.5	Heart - Atrial Appendage
								ENSG00000204344.14	STK19	chr6_31652243_A_G_b38	31980548:31980654:clu_36915	0.000000016	-0.36	Skin - Sun Exposed (Lower leg)
								ENSG00000250535.1	STK19B	chr6_31652243_A_G_b38	31980548:31980654:clu_36915	0.000000016	-0.36	Skin - Sun Exposed (Lower leg)
								ENSG00000204344.14	STK19	chr6_31652243_A_G_b38	31980548:31980654:clu_38418	0.000000024	-0.35	Thyroid
								ENSG00000250535.1	STK19B	chr6_31652243_A_G_b38	31980548:31980654:clu_38418	0.000000024	-0.35	Thyroid
								ENSG00000204428.12	LY6G5C	chr6_31652243_A_G_b38	31678604:31679101:clu_28483	0.000000026	0.5	Brain - Nucleus accumbens (basal ganglia)
								ENSG00000204438.10	GPANK1	chr6_31652243_A_G_b38	31665003:31665574:clu_36969	0.000000029	-0.37	Nerve - Tibial
								ENSG00000196126.11	HLA-DRB1	chr6_31652243_A_G_b38	32517752:32518054:clu_31906	0.000000037	-0.45	Artery - Aorta
								ENSG00000198502.5	HLA-DRB5	chr6_31652243_A_G_b38	32517752:32518054:clu_31906	0.000000037	-0.45	Artery - Aorta
								ENSG00000229391.7	HLA-DRB6	chr6_31652243_A_G_b38	32517752:32518054:clu_31906	0.000000037	-0.45	Artery - Aorta
								ENSG00000204438.10	GPANK1	chr6_31652243_A_G_b38	31665003:31665574:clu_35975	0.00000004	-0.37	Skin - Not Sun Exposed (Suprapubic)
								ENSG00000204428.12	LY6G5C	chr6_31652243_A_G_b38	31677120:31679101:clu_25059	0.000000047	0.46	Brain - Putamen (basal ganglia)
								ENSG00000204438.10	GPANK1	chr6_31652243_A_G_b38	31665003:31665574:clu_28486	0.000000048	-0.45	Heart - Left Ventricle
								ENSG00000196126.11	HLA-DRB1	chr6_31652243_A_G_b38	32517752:32518054:clu_37154	0.00000006	-0.37	Nerve - Tibial
								ENSG00000198502.5	HLA-DRB5	chr6_31652243_A_G_b38	32517752:32518054:clu_37154	0.00000006	-0.37	Nerve - Tibial
								ENSG00000229391.7	HLA-DRB6	chr6_31652243_A_G_b38	32517752:32518054:clu_37154	0.00000006	-0.37	Nerve - Tibial
								ENSG00000204536.13	CCHCR1	chr6_31652243_A_G_b38	31157089:31157385:clu_25485	0.000000062	0.72	Cells - EBV-transformed lymphocytes
								ENSG00000196126.11	HLA-DRB1	chr6_31652243_A_G_b38	32579104:32580247:clu_33536	0.000000095	0.43	Esophagus - Mucosa
								ENSG00000198502.5	HLA-DRB5	chr6_31652243_A_G_b38	32579104:32580247:clu_33536	0.000000095	0.43	Esophagus - Mucosa
								ENSG00000229391.7	HLA-DRB6	chr6_31652243_A_G_b38	32579104:32580247:clu_33536	0.000000095	0.43	Esophagus - Mucosa
								ENSG00000204536.13	CCHCR1	chr6_31652243_A_G_b38	31151122:31156731:clu_33315	0.00000012	0.36	Esophagus - Mucosa
								ENSG00000204428.12	LY6G5C	chr6_31652243_A_G_b38	31679268:31680756:clu_28912	0.00000012	-0.31	Whole Blood
								ENSG00000204438.10	GPANK1	chr6_31652243_A_G_b38	31665003:31665574:clu_32964	0.00000015	-0.34	Artery - Tibial
								ENSG00000204463.12	BAG6	chr6_31652243_A_G_b38	31651776:31652235:clu_27268	0.00000015	0.71	Uterus
								ENSG00000196126.11	HLA-DRB1	chr6_31652243_A_G_b38	32517752:32518054:clu_33127	0.00000017	-0.34	Artery - Tibial
								ENSG00000198502.5	HLA-DRB5	chr6_31652243_A_G_b38	32517752:32518054:clu_33127	0.00000017	-0.34	Artery - Tibial
								ENSG00000229391.7	HLA-DRB6	chr6_31652243_A_G_b38	32517752:32518054:clu_33127	0.00000017	-0.34	Artery - Tibial
								ENSG00000204536.13	CCHCR1	chr6_31652243_A_G_b38	31151122:31156731:clu_38261	0.00000019	0.32	Thyroid
								ENSG00000196126.11	HLA-DRB1	chr6_31652243_A_G_b38	32517752:32518054:clu_28642	0.00000022	-0.48	Heart - Left Ventricle
								ENSG00000198502.5	HLA-DRB5	chr6_31652243_A_G_b38	32517752:32518054:clu_28642	0.00000022	-0.48	Heart - Left Ventricle
								ENSG00000229391.7	HLA-DRB6	chr6_31652243_A_G_b38	32517752:32518054:clu_28642	0.00000022	-0.48	Heart - Left Ventricle
								ENSG00000204536.13	CCHCR1	chr6_31652243_A_G_b38	31151122:31156731:clu_33029	0.00000023	0.37	Esophagus - Muscularis
								ENSG00000204536.13	CCHCR1	chr6_31652243_A_G_b38	31151122:31156731:clu_33029	0.00000023	0.37	Esophagus - Muscularis
								ENSG00000196126.11	HLA-DRB1	chr6_31652243_A_G_b38	32517752:32518054:clu_35185	0.00000045	-0.41	Colon - Transverse
								ENSG00000198502.5	HLA-DRB5	chr6_31652243_A_G_b38	32517752:32518054:clu_35185	0.00000045	-0.41	Colon - Transverse
								ENSG00000229391.7	HLA-DRB6	chr6_31652243_A_G_b38	32517752:32518054:clu_35185	0.00000045	-0.41	Colon - Transverse
								ENSG00000204536.13	CCHCR1	chr6_31652243_A_G_b38	31151122:31156731:clu_34949	0.00000053	0.4	Colon - Transverse
								ENSG00000204344.14	STK19	chr6_31652243_A_G_b38	31980548:31980654:clu_33463	0.00000068	-0.35	Esophagus - Mucosa
								ENSG00000250535.1	STK19B	chr6_31652243_A_G_b38	31980548:31980654:clu_33463	0.00000068	-0.35	Esophagus - Mucosa
								ENSG00000204428.12	LY6G5C	chr6_31652243_A_G_b38	31678604:31679101:clu_29486	0.00000076	0.62	Brain - Cerebellar Hemisphere
								ENSG00000204344.14	STK19	chr6_31652243_A_G_b38	31980548:31980654:clu_33175	0.00000081	-0.34	Esophagus - Muscularis
								ENSG00000250535.1	STK19B	chr6_31652243_A_G_b38	31980548:31980654:clu_33175	0.00000081	-0.34	Esophagus - Muscularis
								ENSG00000204344.14	STK19	chr6_31652243_A_G_b38	31980548:31980654:clu_37805	0.00000086	-0.33	Lung
								ENSG00000250535.1	STK19B	chr6_31652243_A_G_b38	31980548:31980654:clu_37805	0.00000086	-0.33	Lung
								ENSG00000213676.10	ATF6B	chr6_31652243_A_G_b38	32117694:32118775:clu_33082	0.00000092	-0.17	Artery - Tibial
								ENSG00000196126.11	HLA-DRB1	chr6_31652243_A_G_b38	32517752:32518054:clu_36513	0.000001	-0.38	Breast - Mammary Tissue
								ENSG00000198502.5	HLA-DRB5	chr6_31652243_A_G_b38	32517752:32518054:clu_36513	0.000001	-0.38	Breast - Mammary Tissue
								ENSG00000229391.7	HLA-DRB6	chr6_31652243_A_G_b38	32517752:32518054:clu_36513	0.000001	-0.38	Breast - Mammary Tissue
								ENSG00000204438.10	GPANK1	chr6_31652243_A_G_b38	31665003:31665574:clu_36818	0.0000012	-0.3	Skin - Sun Exposed (Lower leg)
								ENSG00000204536.13	CCHCR1	chr6_31652243_A_G_b38	31151122:31156731:clu_28661	0.0000012	0.49	Adrenal Gland
								ENSG00000204392.10	LSM2	chr6_31652243_A_G_b38	31798507:31806755:clu_31803	0.0000012	0.34	Artery - Aorta
								ENSG00000204438.10	GPANK1	chr6_31652243_A_G_b38	31665003:31665574:clu_31655	0.0000015	-0.42	Esophagus - Gastroesophageal Junction
								ENSG00000204344.14	STK19	chr6_31652243_A_G_b38	31980548:31980654:clu_28695	0.0000017	-0.36	Cells - Cultured fibroblasts
								ENSG00000250535.1	STK19B	chr6_31652243_A_G_b38	31980548:31980654:clu_28695	0.0000017	-0.36	Cells - Cultured fibroblasts
								ENSG00000204536.13	CCHCR1	chr6_31652243_A_G_b38	31151122:31156731:clu_31696	0.000002	0.26	Muscle - Skeletal
								ENSG00000204463.12	BAG6	chr6_31652243_A_G_b38	31651776:31652400:clu_38320	0.0000024	0.29	Thyroid
								ENSG00000204536.13	CCHCR1	chr6_31652243_A_G_b38	31151122:31156731:clu_31603	0.0000025	0.41	Esophagus - Gastroesophageal Junction
								ENSG00000196126.11	HLA-DRB1	chr6_31652243_A_G_b38	32517752:32518054:clu_31689	0.0000028	-0.42	Heart - Atrial Appendage
								ENSG00000198502.5	HLA-DRB5	chr6_31652243_A_G_b38	32517752:32518054:clu_31689	0.0000028	-0.42	Heart - Atrial Appendage
								ENSG00000229391.7	HLA-DRB6	chr6_31652243_A_G_b38	32517752:32518054:clu_31689	0.0000028	-0.42	Heart - Atrial Appendage
								ENSG00000196126.11	HLA-DRB1	chr6_31652243_A_G_b38	32517752:32518054:clu_29915	0.0000029	-0.54	Artery - Coronary
								ENSG00000198502.5	HLA-DRB5	chr6_31652243_A_G_b38	32517752:32518054:clu_29915	0.0000029	-0.54	Artery - Coronary
								ENSG00000229391.7	HLA-DRB6	chr6_31652243_A_G_b38	32517752:32518054:clu_29915	0.0000029	-0.54	Artery - Coronary
								ENSG00000196126.11	HLA-DRB1	chr6_31652243_A_G_b38	32517752:32518054:clu_33254	0.000003	-0.34	Esophagus - Muscularis
								ENSG00000198502.5	HLA-DRB5	chr6_31652243_A_G_b38	32517752:32518054:clu_33254	0.000003	-0.34	Esophagus - Muscularis
								ENSG00000229391.7	HLA-DRB6	chr6_31652243_A_G_b38	32517752:32518054:clu_33254	0.000003	-0.34	Esophagus - Muscularis
								ENSG00000204344.14	STK19	chr6_31652243_A_G_b38	31980548:31980654:clu_37063	0.0000032	-0.33	Nerve - Tibial
								ENSG00000250535.1	STK19B	chr6_31652243_A_G_b38	31980548:31980654:clu_37063	0.0000032	-0.33	Nerve - Tibial
								ENSG00000204338.8	CYP21A1P	chr6_31652243_A_G_b38	32040584:32040668:clu_32548	0.0000036	0.42	Colon - Sigmoid
								ENSG00000231852.6	CYP21A2	chr6_31652243_A_G_b38	32040584:32040668:clu_32548	0.0000036	0.42	Colon - Sigmoid
								ENSG00000137312.14	FLOT1	chr6_31652243_A_G_b38	30730727:30730919:clu_36716	0.0000036	-0.28	Skin - Sun Exposed (Lower leg)
								ENSG00000204428.12	LY6G5C	chr6_31652243_A_G_b38	31677120:31679101:clu_31516	0.0000041	-0.4	Heart - Atrial Appendage
								ENSG00000204438.10	GPANK1	chr6_31652243_A_G_b38	31665003:31665574:clu_36330	0.0000052	-0.36	Breast - Mammary Tissue
								ENSG00000204338.8	CYP21A1P	chr6_31652243_A_G_b38	32006077:32006366:clu_28794	0.000006	-0.51	Adrenal Gland
								ENSG00000231852.6	CYP21A2	chr6_31652243_A_G_b38	32006077:32006366:clu_28794	0.000006	-0.51	Adrenal Gland
								ENSG00000204438.10	GPANK1	chr6_31652243_A_G_b38	31665003:31665574:clu_33364	0.0000088	-0.32	Esophagus - Mucosa
								ENSG00000137312.14	FLOT1	chr6_31652243_A_G_b38	30730727:30730919:clu_33260	0.000009	-0.26	Esophagus - Mucosa
								ENSG00000196126.11	HLA-DRB1	chr6_31652243_A_G_b38	32554971:32584109:clu_62958	0.000009	0.42	Testis
								ENSG00000198502.5	HLA-DRB5	chr6_31652243_A_G_b38	32554971:32584109:clu_62958	0.000009	0.42	Testis
								ENSG00000229391.7	HLA-DRB6	chr6_31652243_A_G_b38	32554971:32584109:clu_62958	0.000009	0.42	Testis
								ENSG00000204428.12	LY6G5C	chr6_31652243_A_G_b38	31679268:31680756:clu_31257	0.000011	-0.43	Spleen
								ENSG00000204394.12	VARS	chr6_31652243_A_G_b38	31793120:31794831:clu_37007	0.000013	0.25	Nerve - Tibial
								ENSG00000250535.1	STK19B	chr6_31652243_A_G_b38	31980548:31980654:clu_31838	0.000018	-0.33	Artery - Aorta
								ENSG00000137312.14	FLOT1	chr6_31652243_A_G_b38	30730727:30730919:clu_38226	0.000018	-0.24	Thyroid
								ENSG00000250535.1	STK19B	chr6_31652243_A_G_b38	31980548:31980654:clu_28575	0.000022	-0.35	Heart - Left Ventricle
								ENSG00000204472.12	AIF1	chr6_31652243_A_G_b38	31615736:31616104:clu_35883	0.000026	0.26	Adipose - Subcutaneous
								ENSG00000204338.8	CYP21A1P	chr6_31652243_A_G_b38	32007470:32007671:clu_62872	0.000031	-0.4	Testis
								ENSG00000231852.6	CYP21A2	chr6_31652243_A_G_b38	32007470:32007671:clu_62872	0.000031	-0.4	Testis
								ENSG00000204428.12	LY6G5C	chr6_31652243_A_G_b38	31677120:31679101:clu_28488	0.000034	-0.35	Heart - Left Ventricle
6	rs805303	31648589	rs805257	31666416	-17827	0.97	1	ENSG00000204469.12	PRRC2A	chr6_31666416_A_G_b38	31632992:31633221:clu_62748	2.1E-93	1	Testis
								ENSG00000204463.12	BAG6	chr6_31666416_A_G_b38	31651776:31652235:clu_28909	1.7E-83	1	Whole Blood
								ENSG00000204463.12	BAG6	chr6_31666416_A_G_b38	31651776:31652235:clu_36814	1.8E-73	0.99	Skin - Sun Exposed (Lower leg)
								ENSG00000204463.12	BAG6	chr6_31666416_A_G_b38	31651776:31652235:clu_35946	1.2E-59	0.96	Skin - Not Sun Exposed (Suprapubic)
								ENSG00000204463.12	BAG6	chr6_31666416_A_G_b38	31651776:31652235:clu_32961	4e-50	0.86	Artery - Tibial
								ENSG00000204463.12	BAG6	chr6_31666416_A_G_b38	31651776:31652235:clu_28620	8.9E-50	0.93	Cells - Cultured fibroblasts
								ENSG00000204463.12	BAG6	chr6_31666416_A_G_b38	31651776:31652235:clu_28620	8.9E-50	0.93	Cells - Cultured fibroblasts
								ENSG00000204463.12	BAG6	chr6_31666416_A_G_b38	31651776:31652235:clu_36965	3.8E-46	0.88	Nerve - Tibial
								ENSG00000204463.12	BAG6	chr6_31666416_A_G_b38	31651776:31652235:clu_35002	1.8E-42	0.96	Colon - Transverse
								ENSG00000204463.12	BAG6	chr6_31666416_A_G_b38	31651776:31652235:clu_35002	1.8E-42	0.96	Colon - Transverse
								ENSG00000204463.12	BAG6	chr6_31666416_A_G_b38	31651776:31652235:clu_35899	6e-40	0.75	Adipose - Subcutaneous
								ENSG00000204463.12	BAG6	chr6_31666416_A_G_b38	31651776:31652235:clu_37706	4.1E-38	0.79	Lung
								ENSG00000204463.12	BAG6	chr6_31666416_A_G_b38	31651776:31652235:clu_33362	4.9E-38	0.79	Esophagus - Mucosa
								ENSG00000204463.12	BAG6	chr6_31666416_A_G_b38	31651776:31652235:clu_33362	4.9E-38	0.79	Esophagus - Mucosa
								ENSG00000204463.12	BAG6	chr6_31666416_A_G_b38	31651776:31652235:clu_33076	6.5E-38	0.78	Esophagus - Muscularis
								ENSG00000204463.12	BAG6	chr6_31666416_A_G_b38	31651776:31652235:clu_34896	2.5E-32	0.76	Adipose - Visceral (Omentum)
								ENSG00000204463.12	BAG6	chr6_31666416_A_G_b38	31651776:31652235:clu_34896	2.5E-32	0.76	Adipose - Visceral (Omentum)
								ENSG00000204463.12	BAG6	chr6_31666416_A_G_b38	31651776:31652235:clu_32216	7.2E-30	0.83	Stomach
								ENSG00000204463.12	BAG6	chr6_31666416_A_G_b38	31651776:31652235:clu_36327	1.7E-29	0.71	Breast - Mammary Tissue
								ENSG00000204463.12	BAG6	chr6_31666416_A_G_b38	31651776:31652235:clu_36327	1.7E-29	0.71	Breast - Mammary Tissue
								ENSG00000204463.12	BAG6	chr6_31666416_A_G_b38	31651776:31652235:clu_31759	1.4E-28	0.78	Artery - Aorta
								ENSG00000204472.12	AIF1	chr6_31666416_A_G_b38	31615736:31616022:clu_28893	2.6E-27	-0.59	Whole Blood
								ENSG00000204463.12	BAG6	chr6_31666416_A_G_b38	31651776:31652235:clu_28706	6.5E-27	0.88	Adrenal Gland
								ENSG00000204463.12	BAG6	chr6_31666416_A_G_b38	31651776:31652235:clu_31651	4.3E-24	0.74	Esophagus - Gastroesophageal Junction
								ENSG00000204463.12	BAG6	chr6_31666416_A_G_b38	31651776:31652235:clu_25535	3.8E-21	1	Cells - EBV-transformed lymphocytes
								ENSG00000204421.2	LY6G6C	chr6_31666416_A_G_b38	31719310:31720250:clu_35985	2.1E-20	-0.48	Skin - Not Sun Exposed (Suprapubic)
								ENSG00000204463.12	BAG6	chr6_31666416_A_G_b38	31651776:31652235:clu_34300	0.000000000000000002	0.83	Pituitary
								ENSG00000204463.12	BAG6	chr6_31666416_A_G_b38	31651776:31652235:clu_28872	0.00000000000000076	0.9	Ovary
								ENSG00000204438.10	GPANK1	chr6_31666416_A_G_b38	31665003:31665574:clu_31749	0.0000000000000014	-0.47	Muscle - Skeletal
								ENSG00000204463.12	BAG6	chr6_31666416_A_G_b38	31651776:31652235:clu_29764	0.0000000000000016	0.84	Artery - Coronary
								ENSG00000204463.12	BAG6	chr6_31666416_A_G_b38	31651776:31652235:clu_32242	0.0000000000000016	0.9	Small Intestine - Terminal Ileum
								ENSG00000204463.12	BAG6	chr6_31666416_A_G_b38	31651776:31652235:clu_28741	0.0000000000000018	0.85	Brain - Cortex
								ENSG00000204463.12	BAG6	chr6_31666416_A_G_b38	31651776:31652235:clu_28744	0.0000000000000028	0.88	Vagina
								ENSG00000204463.12	BAG6	chr6_31666416_A_G_b38	31651776:31652235:clu_32439	0.0000000000000044	0.66	Colon - Sigmoid
								ENSG00000204421.2	LY6G6C	chr6_31666416_A_G_b38	31719310:31720093:clu_36827	0.000000000000065	0.41	Skin - Sun Exposed (Lower leg)
								ENSG00000204428.12	LY6G5C	chr6_31666416_A_G_b38	31678604:31679101:clu_62763	0.0000000000019	0.57	Testis
								ENSG00000204463.12	BAG6	chr6_31666416_A_G_b38	31651776:31652400:clu_31745	0.0000000000053	0.34	Muscle - Skeletal
								ENSG00000204463.12	BAG6	chr6_31666416_A_G_b38	31651776:31652235:clu_30856	0.0000000000071	0.59	Brain - Cerebellum
								ENSG00000196126.11	HLA-DRB1	chr6_31666416_A_G_b38	32517752:32518054:clu_38503	0.0000000000084	-0.44	Thyroid
								ENSG00000198502.5	HLA-DRB5	chr6_31666416_A_G_b38	32517752:32518054:clu_38503	0.0000000000084	-0.44	Thyroid
								ENSG00000229391.7	HLA-DRB6	chr6_31666416_A_G_b38	32517752:32518054:clu_38503	0.0000000000084	-0.44	Thyroid
								ENSG00000204463.12	BAG6	chr6_31666416_A_G_b38	31651776:31652235:clu_24700	0.000000000011	0.97	Brain - Anterior cingulate cortex (BA24)
								ENSG00000204463.12	BAG6	chr6_31666416_A_G_b38	31651776:31652235:clu_25054	0.00000000002	0.73	Brain - Putamen (basal ganglia)
								ENSG00000204463.12	BAG6	chr6_31666416_A_G_b38	31651776:31652235:clu_28478	0.000000000049	0.61	Brain - Nucleus accumbens (basal ganglia)
								ENSG00000204463.12	BAG6	chr6_31666416_A_G_b38	31651776:31652235:clu_31251	0.000000000056	0.59	Spleen
								ENSG00000204463.12	BAG6	chr6_31666416_A_G_b38	31651776:31652235:clu_27909	0.00000000015	0.63	Brain - Caudate (basal ganglia)
								ENSG00000204438.10	GPANK1	chr6_31666416_A_G_b38	31665003:31665574:clu_38324	0.00000000032	-0.4	Thyroid
								ENSG00000196126.11	HLA-DRB1	chr6_31666416_A_G_b38	32517752:32518054:clu_31898	0.00000000035	-0.37	Muscle - Skeletal
								ENSG00000198502.5	HLA-DRB5	chr6_31666416_A_G_b38	32517752:32518054:clu_31898	0.00000000035	-0.37	Muscle - Skeletal
								ENSG00000198502.5	HLA-DRB5	chr6_31666416_A_G_b38	32517752:32518054:clu_31898	0.00000000035	-0.37	Muscle - Skeletal
								ENSG00000229391.7	HLA-DRB6	chr6_31666416_A_G_b38	32517752:32518054:clu_31898	0.00000000035	-0.37	Muscle - Skeletal
								ENSG00000204463.12	BAG6	chr6_31666416_A_G_b38	31651776:31652235:clu_28990	0.000000001	0.7	Minor Salivary Gland
								ENSG00000204463.12	BAG6	chr6_31666416_A_G_b38	31651776:31652235:clu_26704	0.0000000024	0.6	Brain - Frontal Cortex (BA9)
								ENSG00000196126.11	HLA-DRB1	chr6_31666416_A_G_b38	32517752:32518054:clu_35057	0.0000000026	-0.44	Adipose - Visceral (Omentum)
								ENSG00000198502.5	HLA-DRB5	chr6_31666416_A_G_b38	32517752:32518054:clu_35057	0.0000000026	-0.44	Adipose - Visceral (Omentum)
								ENSG00000229391.7	HLA-DRB6	chr6_31666416_A_G_b38	32517752:32518054:clu_35057	0.0000000026	-0.44	Adipose - Visceral (Omentum)
								ENSG00000204438.10	GPANK1	chr6_31666416_A_G_b38	31665003:31665574:clu_28625	0.0000000038	-0.41	Cells - Cultured fibroblasts
								ENSG00000204463.12	BAG6	chr6_31666416_A_G_b38	31651776:31652235:clu_29481	0.000000004	0.58	Brain - Cerebellar Hemisphere
								ENSG00000196126.11	HLA-DRB1	chr6_31666416_A_G_b38	32517752:32518054:clu_36068	0.0000000042	-0.37	Adipose - Subcutaneous
								ENSG00000198502.5	HLA-DRB5	chr6_31666416_A_G_b38	32517752:32518054:clu_36068	0.0000000042	-0.37	Adipose - Subcutaneous
								ENSG00000229391.7	HLA-DRB6	chr6_31666416_A_G_b38	32517752:32518054:clu_36068	0.0000000042	-0.37	Adipose - Subcutaneous
								ENSG00000196126.11	HLA-DRB1	chr6_31666416_A_G_b38	32517752:32518054:clu_37867	0.0000000043	-0.4	Lung
								ENSG00000198502.5	HLA-DRB5	chr6_31666416_A_G_b38	32517752:32518054:clu_37867	0.0000000043	-0.4	Lung
								ENSG00000229391.7	HLA-DRB6	chr6_31666416_A_G_b38	32517752:32518054:clu_37867	0.0000000043	-0.4	Lung
								ENSG00000204472.12	AIF1	chr6_31666416_A_G_b38	31615736:31616019:clu_37689	0.0000000054	-0.28	Lung
								ENSG00000204438.10	GPANK1	chr6_31666416_A_G_b38	31665003:31665574:clu_33081	0.0000000055	-0.44	Esophagus - Muscularis
								ENSG00000204438.10	GPANK1	chr6_31666416_A_G_b38	31665003:31665574:clu_33081	0.0000000055	-0.44	Esophagus - Muscularis
								ENSG00000196126.11	HLA-DRB1	chr6_31666416_A_G_b38	32517752:32518054:clu_36148	0.000000006	-0.4	Skin - Not Sun Exposed (Suprapubic)
								ENSG00000196126.11	HLA-DRB1	chr6_31666416_A_G_b38	32517752:32518054:clu_36148	0.000000006	-0.4	Skin - Not Sun Exposed (Suprapubic)
								ENSG00000198502.5	HLA-DRB5	chr6_31666416_A_G_b38	32517752:32518054:clu_36148	0.000000006	-0.4	Skin - Not Sun Exposed (Suprapubic)
								ENSG00000229391.7	HLA-DRB6	chr6_31666416_A_G_b38	32517752:32518054:clu_36148	0.000000006	-0.4	Skin - Not Sun Exposed (Suprapubic)
								ENSG00000204344.14	STK19	chr6_31666416_A_G_b38	31980548:31980654:clu_36915	0.000000006	-0.38	Skin - Sun Exposed (Lower leg)
								ENSG00000250535.1	STK19B	chr6_31666416_A_G_b38	31980548:31980654:clu_36915	0.000000006	-0.38	Skin - Sun Exposed (Lower leg)
								ENSG00000204438.10	GPANK1	chr6_31666416_A_G_b38	31665003:31665574:clu_28486	0.0000000091	-0.47	Heart - Left Ventricle
								ENSG00000204438.10	GPANK1	chr6_31666416_A_G_b38	31665003:31665861:clu_28911	0.0000000095	-0.31	Whole Blood
								ENSG00000204438.10	GPANK1	chr6_31666416_A_G_b38	31665003:31665861:clu_28911	0.0000000095	-0.31	Whole Blood
								ENSG00000204344.14	STK19	chr6_31666416_A_G_b38	31980548:31980654:clu_38418	0.00000001	-0.36	Thyroid
								ENSG00000250535.1	STK19B	chr6_31666416_A_G_b38	31980548:31980654:clu_38418	0.00000001	-0.36	Thyroid
								ENSG00000196126.11	HLA-DRB1	chr6_31666416_A_G_b38	32517752:32518054:clu_29044	0.00000001	-0.35	Whole Blood
								ENSG00000198502.5	HLA-DRB5	chr6_31666416_A_G_b38	32517752:32518054:clu_29044	0.00000001	-0.35	Whole Blood
								ENSG00000229391.7	HLA-DRB6	chr6_31666416_A_G_b38	32517752:32518054:clu_29044	0.00000001	-0.35	Whole Blood
								ENSG00000196126.11	HLA-DRB1	chr6_31666416_A_G_b38	32517752:32518054:clu_36988	0.000000011	-0.36	Skin - Sun Exposed (Lower leg)
								ENSG00000198502.5	HLA-DRB5	chr6_31666416_A_G_b38	32517752:32518054:clu_36988	0.000000011	-0.36	Skin - Sun Exposed (Lower leg)
								ENSG00000229391.7	HLA-DRB6	chr6_31666416_A_G_b38	32517752:32518054:clu_36988	0.000000011	-0.36	Skin - Sun Exposed (Lower leg)
								ENSG00000196126.11	HLA-DRB1	chr6_31666416_A_G_b38	32579104:32580247:clu_33536	0.000000028	0.44	Esophagus - Mucosa
								ENSG00000198502.5	HLA-DRB5	chr6_31666416_A_G_b38	32579104:32580247:clu_33536	0.000000028	0.44	Esophagus - Mucosa
								ENSG00000229391.7	HLA-DRB6	chr6_31666416_A_G_b38	32579104:32580247:clu_33536	0.000000028	0.44	Esophagus - Mucosa
								ENSG00000204536.13	CCHCR1	chr6_31666416_A_G_b38	31151122:31156731:clu_33029	0.000000031	0.39	Esophagus - Muscularis
								ENSG00000204536.13	CCHCR1	chr6_31666416_A_G_b38	31151122:31156731:clu_33029	0.000000031	0.39	Esophagus - Muscularis
								ENSG00000196126.11	HLA-DRB1	chr6_31666416_A_G_b38	32517752:32518054:clu_37154	0.000000038	-0.38	Nerve - Tibial
								ENSG00000198502.5	HLA-DRB5	chr6_31666416_A_G_b38	32517752:32518054:clu_37154	0.000000038	-0.38	Nerve - Tibial
								ENSG00000229391.7	HLA-DRB6	chr6_31666416_A_G_b38	32517752:32518054:clu_37154	0.000000038	-0.38	Nerve - Tibial
								ENSG00000196126.11	HLA-DRB1	chr6_31666416_A_G_b38	32517752:32518054:clu_31906	0.000000044	-0.45	Artery - Aorta
								ENSG00000198502.5	HLA-DRB5	chr6_31666416_A_G_b38	32517752:32518054:clu_31906	0.000000044	-0.45	Artery - Aorta
								ENSG00000229391.7	HLA-DRB6	chr6_31666416_A_G_b38	32517752:32518054:clu_31906	0.000000044	-0.45	Artery - Aorta
								ENSG00000204428.12	LY6G5C	chr6_31666416_A_G_b38	31677120:31679101:clu_25059	0.000000046	0.46	Brain - Putamen (basal ganglia)
								ENSG00000204428.12	LY6G5C	chr6_31666416_A_G_b38	31679268:31680756:clu_28912	0.000000051	-0.32	Whole Blood
								ENSG00000204428.12	LY6G5C	chr6_31666416_A_G_b38	31678604:31679101:clu_28483	0.000000055	0.49	Brain - Nucleus accumbens (basal ganglia)
								ENSG00000204536.13	CCHCR1	chr6_31666416_A_G_b38	31151122:31156731:clu_33315	0.000000057	0.37	Esophagus - Mucosa
								ENSG00000204438.10	GPANK1	chr6_31666416_A_G_b38	31665003:31665574:clu_31514	0.000000059	-0.48	Heart - Atrial Appendage
								ENSG00000204438.10	GPANK1	chr6_31666416_A_G_b38	31665003:31665574:clu_36969	0.000000063	-0.37	Nerve - Tibial
								ENSG00000204438.10	GPANK1	chr6_31666416_A_G_b38	31665003:31665574:clu_35975	0.000000065	-0.36	Skin - Not Sun Exposed (Suprapubic)
								ENSG00000196126.11	HLA-DRB1	chr6_31666416_A_G_b38	32517752:32518054:clu_28642	0.00000007	-0.49	Heart - Left Ventricle
								ENSG00000198502.5	HLA-DRB5	chr6_31666416_A_G_b38	32517752:32518054:clu_28642	0.00000007	-0.49	Heart - Left Ventricle
								ENSG00000229391.7	HLA-DRB6	chr6_31666416_A_G_b38	32517752:32518054:clu_28642	0.00000007	-0.49	Heart - Left Ventricle
								ENSG00000204536.13	CCHCR1	chr6_31666416_A_G_b38	31151122:31156731:clu_38261	0.000000072	0.33	Thyroid
								ENSG00000204536.13	CCHCR1	chr6_31666416_A_G_b38	31157089:31157385:clu_25485	0.00000011	0.7	Cells - EBV-transformed lymphocytes
								ENSG00000204463.12	BAG6	chr6_31666416_A_G_b38	31651776:31652235:clu_27268	0.00000014	0.72	Uterus
								ENSG00000196126.11	HLA-DRB1	chr6_31666416_A_G_b38	32517752:32518054:clu_33127	0.0000002	-0.34	Artery - Tibial
								ENSG00000198502.5	HLA-DRB5	chr6_31666416_A_G_b38	32517752:32518054:clu_33127	0.0000002	-0.34	Artery - Tibial
								ENSG00000229391.7	HLA-DRB6	chr6_31666416_A_G_b38	32517752:32518054:clu_33127	0.0000002	-0.34	Artery - Tibial
								ENSG00000204344.14	STK19	chr6_31666416_A_G_b38	31980548:31980654:clu_33463	0.0000002	-0.36	Esophagus - Mucosa
								ENSG00000250535.1	STK19B	chr6_31666416_A_G_b38	31980548:31980654:clu_33463	0.0000002	-0.36	Esophagus - Mucosa
								ENSG00000204344.14	STK19	chr6_31666416_A_G_b38	31980548:31980654:clu_37805	0.00000026	-0.34	Lung
								ENSG00000250535.1	STK19B	chr6_31666416_A_G_b38	31980548:31980654:clu_37805	0.00000026	-0.34	Lung
								ENSG00000204536.13	CCHCR1	chr6_31666416_A_G_b38	31151122:31156731:clu_34949	0.00000029	0.41	Colon - Transverse
								ENSG00000196126.11	HLA-DRB1	chr6_31666416_A_G_b38	32517752:32518054:clu_35185	0.00000031	-0.41	Colon - Transverse
								ENSG00000198502.5	HLA-DRB5	chr6_31666416_A_G_b38	32517752:32518054:clu_35185	0.00000031	-0.41	Colon - Transverse
								ENSG00000229391.7	HLA-DRB6	chr6_31666416_A_G_b38	32517752:32518054:clu_35185	0.00000031	-0.41	Colon - Transverse
								ENSG00000204438.10	GPANK1	chr6_31666416_A_G_b38	31665003:31665574:clu_32964	0.00000039	-0.33	Artery - Tibial
								ENSG00000204463.12	BAG6	chr6_31666416_A_G_b38	31651776:31652400:clu_38320	0.00000046	0.31	Thyroid
								ENSG00000204536.13	CCHCR1	chr6_31666416_A_G_b38	31151122:31156731:clu_31696	0.00000051	0.28	Muscle - Skeletal
								ENSG00000196126.11	HLA-DRB1	chr6_31666416_A_G_b38	32517752:32518054:clu_36513	0.0000006	-0.39	Breast - Mammary Tissue
								ENSG00000198502.5	HLA-DRB5	chr6_31666416_A_G_b38	32517752:32518054:clu_36513	0.0000006	-0.39	Breast - Mammary Tissue
								ENSG00000229391.7	HLA-DRB6	chr6_31666416_A_G_b38	32517752:32518054:clu_36513	0.0000006	-0.39	Breast - Mammary Tissue
								ENSG00000204344.14	STK19	chr6_31666416_A_G_b38	31980548:31980654:clu_28695	0.00000075	-0.37	Cells - Cultured fibroblasts
								ENSG00000250535.1	STK19B	chr6_31666416_A_G_b38	31980548:31980654:clu_28695	0.00000075	-0.37	Cells - Cultured fibroblasts
								ENSG00000213676.10	ATF6B	chr6_31666416_A_G_b38	32117694:32118775:clu_33082	0.00000083	-0.17	Artery - Tibial
								ENSG00000204438.10	GPANK1	chr6_31666416_A_G_b38	31665003:31665574:clu_36818	0.000001	-0.3	Skin - Sun Exposed (Lower leg)
								ENSG00000204392.10	LSM2	chr6_31666416_A_G_b38	31798507:31806755:clu_31803	0.000001	0.34	Artery - Aorta
								ENSG00000204536.13	CCHCR1	chr6_31666416_A_G_b38	31151122:31156731:clu_28661	0.000001	0.49	Adrenal Gland
								ENSG00000204428.12	LY6G5C	chr6_31666416_A_G_b38	31678604:31679101:clu_29486	0.0000011	0.62	Brain - Cerebellar Hemisphere
								ENSG00000204536.13	CCHCR1	chr6_31666416_A_G_b38	31151122:31156731:clu_31603	0.0000011	0.42	Esophagus - Gastroesophageal Junction
								ENSG00000204338.8	CYP21A1P	chr6_31666416_A_G_b38	32006077:32006366:clu_28794	0.0000012	-0.55	Adrenal Gland
								ENSG00000231852.6	CYP21A2	chr6_31666416_A_G_b38	32006077:32006366:clu_28794	0.0000012	-0.55	Adrenal Gland
								ENSG00000204536.13	CCHCR1	chr6_31666416_A_G_b38	31151122:31156731:clu_32911	0.0000015	0.28	Artery - Tibial
								ENSG00000204344.14	STK19	chr6_31666416_A_G_b38	31980548:31980654:clu_33175	0.0000016	-0.33	Esophagus - Muscularis
								ENSG00000250535.1	STK19B	chr6_31666416_A_G_b38	31980548:31980654:clu_33175	0.0000016	-0.33	Esophagus - Muscularis
								ENSG00000196126.11	HLA-DRB1	chr6_31666416_A_G_b38	32517752:32518054:clu_31689	0.0000019	-0.42	Heart - Atrial Appendage
								ENSG00000198502.5	HLA-DRB5	chr6_31666416_A_G_b38	32517752:32518054:clu_31689	0.0000019	-0.42	Heart - Atrial Appendage
								ENSG00000229391.7	HLA-DRB6	chr6_31666416_A_G_b38	32517752:32518054:clu_31689	0.0000019	-0.42	Heart - Atrial Appendage
								ENSG00000204344.14	STK19	chr6_31666416_A_G_b38	31980548:31980654:clu_37063	0.0000019	-0.33	Nerve - Tibial
								ENSG00000250535.1	STK19B	chr6_31666416_A_G_b38	31980548:31980654:clu_37063	0.0000019	-0.33	Nerve - Tibial
								ENSG00000204438.10	GPANK1	chr6_31666416_A_G_b38	31665003:31665574:clu_31655	0.0000026	-0.41	Esophagus - Gastroesophageal Junction
								ENSG00000204482.10	LST1	chr6_31666416_A_G_b38	31587318:31587944:clu_28891	0.0000029	0.27	Whole Blood
								ENSG00000204428.12	LY6G5C	chr6_31666416_A_G_b38	31677120:31679101:clu_31516	0.0000031	-0.4	Heart - Atrial Appendage
								ENSG00000196126.11	HLA-DRB1	chr6_31666416_A_G_b38	32517752:32518054:clu_29915	0.0000034	-0.54	Artery - Coronary
								ENSG00000198502.5	HLA-DRB5	chr6_31666416_A_G_b38	32517752:32518054:clu_29915	0.0000034	-0.54	Artery - Coronary
								ENSG00000229391.7	HLA-DRB6	chr6_31666416_A_G_b38	32517752:32518054:clu_29915	0.0000034	-0.54	Artery - Coronary
								ENSG00000204338.8	CYP21A1P	chr6_31666416_A_G_b38	32040584:32040668:clu_32548	0.0000035	0.42	Colon - Sigmoid
								ENSG00000231852.6	CYP21A2	chr6_31666416_A_G_b38	32040584:32040668:clu_32548	0.0000035	0.42	Colon - Sigmoid
								ENSG00000196126.11	HLA-DRB1	chr6_31666416_A_G_b38	32517752:32518054:clu_33254	0.0000044	-0.33	Esophagus - Muscularis
								ENSG00000198502.5	HLA-DRB5	chr6_31666416_A_G_b38	32517752:32518054:clu_33254	0.0000044	-0.33	Esophagus - Muscularis
								ENSG00000229391.7	HLA-DRB6	chr6_31666416_A_G_b38	32517752:32518054:clu_33254	0.0000044	-0.33	Esophagus - Muscularis
								ENSG00000204536.13	CCHCR1	chr6_31666416_A_G_b38	31151122:31156731:clu_36911	0.0000054	0.3	Nerve - Tibial
								ENSG00000250535.1	STK19B	chr6_31666416_A_G_b38	31980548:31980654:clu_28575	0.0000056	-0.37	Heart - Left Ventricle
								ENSG00000198563.13	DDX39B	chr6_31666416_A_G_b38	31540534:31541950:clu_33334	0.0000058	0.31	Esophagus - Mucosa
								ENSG00000137312.14	FLOT1	chr6_31666416_A_G_b38	30730727:30730919:clu_33260	0.0000066	-0.26	Esophagus - Mucosa
								ENSG00000204394.12	VARS	chr6_31666416_A_G_b38	31793120:31794831:clu_37007	0.0000076	0.26	Nerve - Tibial
								ENSG00000204438.10	GPANK1	chr6_31666416_A_G_b38	31665003:31665574:clu_33364	0.0000077	-0.32	Esophagus - Mucosa
								ENSG00000137312.14	FLOT1	chr6_31666416_A_G_b38	30730727:30730919:clu_36716	0.0000085	-0.27	Skin - Sun Exposed (Lower leg)
								ENSG00000204472.12	AIF1	chr6_31666416_A_G_b38	31615736:31616104:clu_35883	0.0000091	0.28	Adipose - Subcutaneous
								ENSG00000250535.1	STK19B	chr6_31666416_A_G_b38	31980548:31980654:clu_31838	0.00001	-0.34	Artery - Aorta
								ENSG00000204338.8	CYP21A1P	chr6_31666416_A_G_b38	32040584:32040668:clu_33184	0.000012	0.31	Esophagus - Muscularis
								ENSG00000231852.6	CYP21A2	chr6_31666416_A_G_b38	32040584:32040668:clu_33184	0.000012	0.31	Esophagus - Muscularis
								ENSG00000196126.11	HLA-DRB1	chr6_31666416_A_G_b38	32554971:32584109:clu_62958	0.000016	0.41	Testis
								ENSG00000198502.5	HLA-DRB5	chr6_31666416_A_G_b38	32554971:32584109:clu_62958	0.000016	0.41	Testis
								ENSG00000229391.7	HLA-DRB6	chr6_31666416_A_G_b38	32554971:32584109:clu_62958	0.000016	0.41	Testis
								ENSG00000137312.14	FLOT1	chr6_31666416_A_G_b38	30730727:30730919:clu_38226	0.000021	-0.24	Thyroid
								ENSG00000204338.8	CYP21A1P	chr6_31666416_A_G_b38	32007470:32007671:clu_62872	0.000026	-0.4	Testis
								ENSG00000231852.6	CYP21A2	chr6_31666416_A_G_b38	32007470:32007671:clu_62872	0.000026	-0.4	Testis
								ENSG00000196735.11	HLA-DQA1	chr6_31666416_A_G_b38	32642253:32642610:clu_36067	0.00011	0.22	Adipose - Subcutaneous
6	rs805303	31648589	rs1266076	31672741	-24152	0.98	1	ENSG00000204469.12	PRRC2A	chr6_31672741_T_G_b38	31632992:31633221:clu_62748	1.1E-94	1	Testis
								ENSG00000204463.12	BAG6	chr6_31672741_T_G_b38	31651776:31652235:clu_28909	3.7E-84	1	Whole Blood
								ENSG00000204463.12	BAG6	chr6_31672741_T_G_b38	31651776:31652235:clu_36814	4.3E-75	0.99	Skin - Sun Exposed (Lower leg)
								ENSG00000204463.12	BAG6	chr6_31672741_T_G_b38	31651776:31652235:clu_35946	1.1E-60	0.96	Skin - Not Sun Exposed (Suprapubic)
								ENSG00000204463.12	BAG6	chr6_31672741_T_G_b38	31651776:31652235:clu_28620	3.7E-51	0.94	Cells - Cultured fibroblasts
								ENSG00000204463.12	BAG6	chr6_31672741_T_G_b38	31651776:31652235:clu_28620	3.7E-51	0.94	Cells - Cultured fibroblasts
								ENSG00000204463.12	BAG6	chr6_31672741_T_G_b38	31651776:31652235:clu_32961	2.8E-50	0.86	Artery - Tibial
								ENSG00000204463.12	BAG6	chr6_31672741_T_G_b38	31651776:31652235:clu_36965	3.1E-47	0.88	Nerve - Tibial
								ENSG00000204463.12	BAG6	chr6_31672741_T_G_b38	31651776:31652235:clu_35002	9.1E-44	0.97	Colon - Transverse
								ENSG00000204463.12	BAG6	chr6_31672741_T_G_b38	31651776:31652235:clu_35002	9.1E-44	0.97	Colon - Transverse
								ENSG00000204463.12	BAG6	chr6_31672741_T_G_b38	31651776:31652235:clu_35899	6.8E-41	0.75	Adipose - Subcutaneous
								ENSG00000204463.12	BAG6	chr6_31672741_T_G_b38	31651776:31652235:clu_33362	4.3E-39	0.79	Esophagus - Mucosa
								ENSG00000204463.12	BAG6	chr6_31672741_T_G_b38	31651776:31652235:clu_33362	4.3E-39	0.79	Esophagus - Mucosa
								ENSG00000204463.12	BAG6	chr6_31672741_T_G_b38	31651776:31652235:clu_33076	1.1E-38	0.78	Esophagus - Muscularis
								ENSG00000204463.12	BAG6	chr6_31672741_T_G_b38	31651776:31652235:clu_37706	1.1E-37	0.79	Lung
								ENSG00000204463.12	BAG6	chr6_31672741_T_G_b38	31651776:31652235:clu_34896	1.9E-32	0.76	Adipose - Visceral (Omentum)
								ENSG00000204463.12	BAG6	chr6_31672741_T_G_b38	31651776:31652235:clu_34896	1.9E-32	0.76	Adipose - Visceral (Omentum)
								ENSG00000204463.12	BAG6	chr6_31672741_T_G_b38	31651776:31652235:clu_36327	1.3E-31	0.73	Breast - Mammary Tissue
								ENSG00000204463.12	BAG6	chr6_31672741_T_G_b38	31651776:31652235:clu_36327	1.3E-31	0.73	Breast - Mammary Tissue
								ENSG00000204463.12	BAG6	chr6_31672741_T_G_b38	31651776:31652235:clu_32216	1e-30	0.84	Stomach
								ENSG00000204463.12	BAG6	chr6_31672741_T_G_b38	31651776:31652235:clu_31759	1.3E-28	0.78	Artery - Aorta
								ENSG00000204472.12	AIF1	chr6_31672741_T_G_b38	31615736:31616022:clu_28893	5.3E-27	-0.58	Whole Blood
								ENSG00000204463.12	BAG6	chr6_31672741_T_G_b38	31651776:31652235:clu_28706	6.2E-26	0.86	Adrenal Gland
								ENSG00000204463.12	BAG6	chr6_31672741_T_G_b38	31651776:31652235:clu_31651	5.5E-25	0.74	Esophagus - Gastroesophageal Junction
								ENSG00000204463.12	BAG6	chr6_31672741_T_G_b38	31651776:31652235:clu_25535	3.6E-22	1	Cells - EBV-transformed lymphocytes
								ENSG00000204421.2	LY6G6C	chr6_31672741_T_G_b38	31719310:31720250:clu_35985	2.9E-19	-0.47	Skin - Not Sun Exposed (Suprapubic)
								ENSG00000204463.12	BAG6	chr6_31672741_T_G_b38	31651776:31652235:clu_34300	0.000000000000000002	0.83	Pituitary
								ENSG00000204463.12	BAG6	chr6_31672741_T_G_b38	31651776:31652235:clu_28872	0.00000000000000015	0.9	Ovary
								ENSG00000204463.12	BAG6	chr6_31672741_T_G_b38	31651776:31652235:clu_28741	0.00000000000000037	0.87	Brain - Cortex
								ENSG00000204438.10	GPANK1	chr6_31672741_T_G_b38	31665003:31665574:clu_31749	0.00000000000000085	-0.47	Muscle - Skeletal
								ENSG00000204463.12	BAG6	chr6_31672741_T_G_b38	31651776:31652235:clu_29764	0.000000000000001	0.84	Artery - Coronary
								ENSG00000204463.12	BAG6	chr6_31672741_T_G_b38	31651776:31652235:clu_28744	0.0000000000000014	0.88	Vagina
								ENSG00000204463.12	BAG6	chr6_31672741_T_G_b38	31651776:31652235:clu_32242	0.0000000000000016	0.89	Small Intestine - Terminal Ileum
								ENSG00000204463.12	BAG6	chr6_31672741_T_G_b38	31651776:31652235:clu_32439	0.000000000000002	0.66	Colon - Sigmoid
								ENSG00000204421.2	LY6G6C	chr6_31672741_T_G_b38	31719310:31720093:clu_36827	0.00000000000022	0.4	Skin - Sun Exposed (Lower leg)
								ENSG00000204428.12	LY6G5C	chr6_31672741_T_G_b38	31678604:31679101:clu_62763	0.00000000000062	0.58	Testis
								ENSG00000204463.12	BAG6	chr6_31672741_T_G_b38	31651776:31652235:clu_30856	0.000000000002	0.61	Brain - Cerebellum
								ENSG00000204463.12	BAG6	chr6_31672741_T_G_b38	31651776:31652235:clu_25054	0.0000000000038	0.75	Brain - Putamen (basal ganglia)
								ENSG00000196126.11	HLA-DRB1	chr6_31672741_T_G_b38	32517752:32518054:clu_38503	0.0000000000057	-0.45	Thyroid
								ENSG00000198502.5	HLA-DRB5	chr6_31672741_T_G_b38	32517752:32518054:clu_38503	0.0000000000057	-0.45	Thyroid
								ENSG00000229391.7	HLA-DRB6	chr6_31672741_T_G_b38	32517752:32518054:clu_38503	0.0000000000057	-0.45	Thyroid
								ENSG00000204463.12	BAG6	chr6_31672741_T_G_b38	31651776:31652400:clu_31745	0.000000000014	0.33	Muscle - Skeletal
								ENSG00000204463.12	BAG6	chr6_31672741_T_G_b38	31651776:31652235:clu_24700	0.000000000022	0.97	Brain - Anterior cingulate cortex (BA24)
								ENSG00000204463.12	BAG6	chr6_31672741_T_G_b38	31651776:31652235:clu_31251	0.000000000029	0.6	Spleen
								ENSG00000204463.12	BAG6	chr6_31672741_T_G_b38	31651776:31652235:clu_28478	0.000000000049	0.61	Brain - Nucleus accumbens (basal ganglia)
								ENSG00000204463.12	BAG6	chr6_31672741_T_G_b38	31651776:31652235:clu_27909	0.00000000008	0.64	Brain - Caudate (basal ganglia)
								ENSG00000204438.10	GPANK1	chr6_31672741_T_G_b38	31665003:31665574:clu_38324	0.0000000002	-0.41	Thyroid
								ENSG00000196126.11	HLA-DRB1	chr6_31672741_T_G_b38	32517752:32518054:clu_31898	0.0000000003	-0.37	Muscle - Skeletal
								ENSG00000198502.5	HLA-DRB5	chr6_31672741_T_G_b38	32517752:32518054:clu_31898	0.0000000003	-0.37	Muscle - Skeletal
								ENSG00000198502.5	HLA-DRB5	chr6_31672741_T_G_b38	32517752:32518054:clu_31898	0.0000000003	-0.37	Muscle - Skeletal
								ENSG00000229391.7	HLA-DRB6	chr6_31672741_T_G_b38	32517752:32518054:clu_31898	0.0000000003	-0.37	Muscle - Skeletal
								ENSG00000204438.10	GPANK1	chr6_31672741_T_G_b38	31665003:31665574:clu_28625	0.00000000051	-0.43	Cells - Cultured fibroblasts
								ENSG00000204463.12	BAG6	chr6_31672741_T_G_b38	31651776:31652235:clu_28990	0.000000001	0.7	Minor Salivary Gland
								ENSG00000204463.12	BAG6	chr6_31672741_T_G_b38	31651776:31652235:clu_26704	0.0000000013	0.61	Brain - Frontal Cortex (BA9)
								ENSG00000196126.11	HLA-DRB1	chr6_31672741_T_G_b38	32517752:32518054:clu_35057	0.0000000029	-0.43	Adipose - Visceral (Omentum)
								ENSG00000198502.5	HLA-DRB5	chr6_31672741_T_G_b38	32517752:32518054:clu_35057	0.0000000029	-0.43	Adipose - Visceral (Omentum)
								ENSG00000229391.7	HLA-DRB6	chr6_31672741_T_G_b38	32517752:32518054:clu_35057	0.0000000029	-0.43	Adipose - Visceral (Omentum)
								ENSG00000196126.11	HLA-DRB1	chr6_31672741_T_G_b38	32517752:32518054:clu_36068	0.000000003	-0.38	Adipose - Subcutaneous
								ENSG00000198502.5	HLA-DRB5	chr6_31672741_T_G_b38	32517752:32518054:clu_36068	0.000000003	-0.38	Adipose - Subcutaneous
								ENSG00000229391.7	HLA-DRB6	chr6_31672741_T_G_b38	32517752:32518054:clu_36068	0.000000003	-0.38	Adipose - Subcutaneous
								ENSG00000196126.11	HLA-DRB1	chr6_31672741_T_G_b38	32517752:32518054:clu_29044	0.0000000031	-0.36	Whole Blood
								ENSG00000198502.5	HLA-DRB5	chr6_31672741_T_G_b38	32517752:32518054:clu_29044	0.0000000031	-0.36	Whole Blood
								ENSG00000229391.7	HLA-DRB6	chr6_31672741_T_G_b38	32517752:32518054:clu_29044	0.0000000031	-0.36	Whole Blood
								ENSG00000196126.11	HLA-DRB1	chr6_31672741_T_G_b38	32517752:32518054:clu_37867	0.0000000035	-0.4	Lung
								ENSG00000198502.5	HLA-DRB5	chr6_31672741_T_G_b38	32517752:32518054:clu_37867	0.0000000035	-0.4	Lung
								ENSG00000229391.7	HLA-DRB6	chr6_31672741_T_G_b38	32517752:32518054:clu_37867	0.0000000035	-0.4	Lung
								ENSG00000204472.12	AIF1	chr6_31672741_T_G_b38	31615736:31616019:clu_37689	0.0000000036	-0.28	Lung
								ENSG00000204463.12	BAG6	chr6_31672741_T_G_b38	31651776:31652235:clu_29481	0.000000004	0.58	Brain - Cerebellar Hemisphere
								ENSG00000204438.10	GPANK1	chr6_31672741_T_G_b38	31665003:31665574:clu_33081	0.0000000059	-0.44	Esophagus - Muscularis
								ENSG00000204438.10	GPANK1	chr6_31672741_T_G_b38	31665003:31665574:clu_33081	0.0000000059	-0.44	Esophagus - Muscularis
								ENSG00000196126.11	HLA-DRB1	chr6_31672741_T_G_b38	32517752:32518054:clu_36148	0.0000000063	-0.4	Skin - Not Sun Exposed (Suprapubic)
								ENSG00000196126.11	HLA-DRB1	chr6_31672741_T_G_b38	32517752:32518054:clu_36148	0.0000000063	-0.4	Skin - Not Sun Exposed (Suprapubic)
								ENSG00000198502.5	HLA-DRB5	chr6_31672741_T_G_b38	32517752:32518054:clu_36148	0.0000000063	-0.4	Skin - Not Sun Exposed (Suprapubic)
								ENSG00000229391.7	HLA-DRB6	chr6_31672741_T_G_b38	32517752:32518054:clu_36148	0.0000000063	-0.4	Skin - Not Sun Exposed (Suprapubic)
								ENSG00000204438.10	GPANK1	chr6_31672741_T_G_b38	31665003:31665861:clu_28911	0.0000000078	-0.31	Whole Blood
								ENSG00000204438.10	GPANK1	chr6_31672741_T_G_b38	31665003:31665861:clu_28911	0.0000000078	-0.31	Whole Blood
								ENSG00000196126.11	HLA-DRB1	chr6_31672741_T_G_b38	32517752:32518054:clu_36988	0.0000000081	-0.36	Skin - Sun Exposed (Lower leg)
								ENSG00000198502.5	HLA-DRB5	chr6_31672741_T_G_b38	32517752:32518054:clu_36988	0.0000000081	-0.36	Skin - Sun Exposed (Lower leg)
								ENSG00000229391.7	HLA-DRB6	chr6_31672741_T_G_b38	32517752:32518054:clu_36988	0.0000000081	-0.36	Skin - Sun Exposed (Lower leg)
								ENSG00000204438.10	GPANK1	chr6_31672741_T_G_b38	31665003:31665574:clu_28486	0.000000023	-0.46	Heart - Left Ventricle
								ENSG00000196126.11	HLA-DRB1	chr6_31672741_T_G_b38	32517752:32518054:clu_31906	0.000000026	-0.45	Artery - Aorta
								ENSG00000198502.5	HLA-DRB5	chr6_31672741_T_G_b38	32517752:32518054:clu_31906	0.000000026	-0.45	Artery - Aorta
								ENSG00000229391.7	HLA-DRB6	chr6_31672741_T_G_b38	32517752:32518054:clu_31906	0.000000026	-0.45	Artery - Aorta
								ENSG00000204438.10	GPANK1	chr6_31672741_T_G_b38	31665003:31665574:clu_31514	0.000000028	-0.48	Heart - Atrial Appendage
								ENSG00000204438.10	GPANK1	chr6_31672741_T_G_b38	31665003:31665574:clu_36969	0.000000039	-0.37	Nerve - Tibial
								ENSG00000196126.11	HLA-DRB1	chr6_31672741_T_G_b38	32579104:32580247:clu_33536	0.000000051	0.43	Esophagus - Mucosa
								ENSG00000198502.5	HLA-DRB5	chr6_31672741_T_G_b38	32579104:32580247:clu_33536	0.000000051	0.43	Esophagus - Mucosa
								ENSG00000229391.7	HLA-DRB6	chr6_31672741_T_G_b38	32579104:32580247:clu_33536	0.000000051	0.43	Esophagus - Mucosa
								ENSG00000204428.12	LY6G5C	chr6_31672741_T_G_b38	31679268:31680756:clu_28912	0.000000054	-0.32	Whole Blood
								ENSG00000204428.12	LY6G5C	chr6_31672741_T_G_b38	31678604:31679101:clu_28483	0.000000055	0.49	Brain - Nucleus accumbens (basal ganglia)
								ENSG00000204344.14	STK19	chr6_31672741_T_G_b38	31980548:31980654:clu_36915	0.000000058	-0.35	Skin - Sun Exposed (Lower leg)
								ENSG00000250535.1	STK19B	chr6_31672741_T_G_b38	31980548:31980654:clu_36915	0.000000058	-0.35	Skin - Sun Exposed (Lower leg)
								ENSG00000204344.14	STK19	chr6_31672741_T_G_b38	31980548:31980654:clu_38418	0.000000058	-0.34	Thyroid
								ENSG00000250535.1	STK19B	chr6_31672741_T_G_b38	31980548:31980654:clu_38418	0.000000058	-0.34	Thyroid
								ENSG00000204536.13	CCHCR1	chr6_31672741_T_G_b38	31157089:31157385:clu_25485	0.000000059	0.71	Cells - EBV-transformed lymphocytes
								ENSG00000204428.12	LY6G5C	chr6_31672741_T_G_b38	31677120:31679101:clu_25059	0.000000064	0.46	Brain - Putamen (basal ganglia)
								ENSG00000204536.13	CCHCR1	chr6_31672741_T_G_b38	31151122:31156731:clu_38261	0.000000066	0.33	Thyroid
								ENSG00000204536.13	CCHCR1	chr6_31672741_T_G_b38	31151122:31156731:clu_33029	0.000000067	0.38	Esophagus - Muscularis
								ENSG00000204536.13	CCHCR1	chr6_31672741_T_G_b38	31151122:31156731:clu_33029	0.000000067	0.38	Esophagus - Muscularis
								ENSG00000196126.11	HLA-DRB1	chr6_31672741_T_G_b38	32517752:32518054:clu_37154	0.000000071	-0.37	Nerve - Tibial
								ENSG00000198502.5	HLA-DRB5	chr6_31672741_T_G_b38	32517752:32518054:clu_37154	0.000000071	-0.37	Nerve - Tibial
								ENSG00000229391.7	HLA-DRB6	chr6_31672741_T_G_b38	32517752:32518054:clu_37154	0.000000071	-0.37	Nerve - Tibial
								ENSG00000196126.11	HLA-DRB1	chr6_31672741_T_G_b38	32517752:32518054:clu_28642	0.000000093	-0.48	Heart - Left Ventricle
								ENSG00000198502.5	HLA-DRB5	chr6_31672741_T_G_b38	32517752:32518054:clu_28642	0.000000093	-0.48	Heart - Left Ventricle
								ENSG00000229391.7	HLA-DRB6	chr6_31672741_T_G_b38	32517752:32518054:clu_28642	0.000000093	-0.48	Heart - Left Ventricle
								ENSG00000204536.13	CCHCR1	chr6_31672741_T_G_b38	31151122:31156731:clu_33315	0.00000012	0.36	Esophagus - Mucosa
								ENSG00000204438.10	GPANK1	chr6_31672741_T_G_b38	31665003:31665574:clu_35975	0.00000014	-0.35	Skin - Not Sun Exposed (Suprapubic)
								ENSG00000204463.12	BAG6	chr6_31672741_T_G_b38	31651776:31652235:clu_27268	0.00000015	0.71	Uterus
								ENSG00000196126.11	HLA-DRB1	chr6_31672741_T_G_b38	32517752:32518054:clu_33127	0.0000002	-0.34	Artery - Tibial
								ENSG00000198502.5	HLA-DRB5	chr6_31672741_T_G_b38	32517752:32518054:clu_33127	0.0000002	-0.34	Artery - Tibial
								ENSG00000229391.7	HLA-DRB6	chr6_31672741_T_G_b38	32517752:32518054:clu_33127	0.0000002	-0.34	Artery - Tibial
								ENSG00000204438.10	GPANK1	chr6_31672741_T_G_b38	31665003:31665574:clu_32964	0.00000029	-0.33	Artery - Tibial
								ENSG00000204536.13	CCHCR1	chr6_31672741_T_G_b38	31151122:31156731:clu_31696	0.00000039	0.28	Muscle - Skeletal
								ENSG00000196126.11	HLA-DRB1	chr6_31672741_T_G_b38	32517752:32518054:clu_35185	0.00000041	-0.41	Colon - Transverse
								ENSG00000198502.5	HLA-DRB5	chr6_31672741_T_G_b38	32517752:32518054:clu_35185	0.00000041	-0.41	Colon - Transverse
								ENSG00000229391.7	HLA-DRB6	chr6_31672741_T_G_b38	32517752:32518054:clu_35185	0.00000041	-0.41	Colon - Transverse
								ENSG00000204536.13	CCHCR1	chr6_31672741_T_G_b38	31151122:31156731:clu_34949	0.00000053	0.4	Colon - Transverse
								ENSG00000213676.10	ATF6B	chr6_31672741_T_G_b38	32117694:32118775:clu_33082	0.00000058	-0.18	Artery - Tibial
								ENSG00000196126.11	HLA-DRB1	chr6_31672741_T_G_b38	32517752:32518054:clu_36513	0.00000062	-0.38	Breast - Mammary Tissue
								ENSG00000198502.5	HLA-DRB5	chr6_31672741_T_G_b38	32517752:32518054:clu_36513	0.00000062	-0.38	Breast - Mammary Tissue
								ENSG00000229391.7	HLA-DRB6	chr6_31672741_T_G_b38	32517752:32518054:clu_36513	0.00000062	-0.38	Breast - Mammary Tissue
								ENSG00000204392.10	LSM2	chr6_31672741_T_G_b38	31798507:31806755:clu_31803	0.00000067	0.35	Artery - Aorta
								ENSG00000204428.12	LY6G5C	chr6_31672741_T_G_b38	31678604:31679101:clu_29486	0.0000011	0.62	Brain - Cerebellar Hemisphere
								ENSG00000204463.12	BAG6	chr6_31672741_T_G_b38	31651776:31652400:clu_38320	0.0000011	0.3	Thyroid
								ENSG00000204536.13	CCHCR1	chr6_31672741_T_G_b38	31151122:31156731:clu_28661	0.0000012	0.49	Adrenal Gland
								ENSG00000204438.10	GPANK1	chr6_31672741_T_G_b38	31665003:31665574:clu_36818	0.0000012	-0.3	Skin - Sun Exposed (Lower leg)
								ENSG00000204344.14	STK19	chr6_31672741_T_G_b38	31980548:31980654:clu_33463	0.0000015	-0.34	Esophagus - Mucosa
								ENSG00000250535.1	STK19B	chr6_31672741_T_G_b38	31980548:31980654:clu_33463	0.0000015	-0.34	Esophagus - Mucosa
								ENSG00000204344.14	STK19	chr6_31672741_T_G_b38	31980548:31980654:clu_33175	0.0000017	-0.33	Esophagus - Muscularis
								ENSG00000250535.1	STK19B	chr6_31672741_T_G_b38	31980548:31980654:clu_33175	0.0000017	-0.33	Esophagus - Muscularis
								ENSG00000204344.14	STK19	chr6_31672741_T_G_b38	31980548:31980654:clu_28695	0.0000019	-0.36	Cells - Cultured fibroblasts
								ENSG00000250535.1	STK19B	chr6_31672741_T_G_b38	31980548:31980654:clu_28695	0.0000019	-0.36	Cells - Cultured fibroblasts
								ENSG00000204344.14	STK19	chr6_31672741_T_G_b38	31980548:31980654:clu_37805	0.000002	-0.31	Lung
								ENSG00000250535.1	STK19B	chr6_31672741_T_G_b38	31980548:31980654:clu_37805	0.000002	-0.31	Lung
								ENSG00000204428.12	LY6G5C	chr6_31672741_T_G_b38	31677120:31679101:clu_31516	0.000002	-0.41	Heart - Atrial Appendage
								ENSG00000196126.11	HLA-DRB1	chr6_31672741_T_G_b38	32517752:32518054:clu_31689	0.0000022	-0.42	Heart - Atrial Appendage
								ENSG00000198502.5	HLA-DRB5	chr6_31672741_T_G_b38	32517752:32518054:clu_31689	0.0000022	-0.42	Heart - Atrial Appendage
								ENSG00000229391.7	HLA-DRB6	chr6_31672741_T_G_b38	32517752:32518054:clu_31689	0.0000022	-0.42	Heart - Atrial Appendage
								ENSG00000204536.13	CCHCR1	chr6_31672741_T_G_b38	31151122:31156731:clu_31603	0.0000023	0.41	Esophagus - Gastroesophageal Junction
								ENSG00000204536.13	CCHCR1	chr6_31672741_T_G_b38	31151122:31156731:clu_32911	0.0000023	0.27	Artery - Tibial
								ENSG00000204438.10	GPANK1	chr6_31672741_T_G_b38	31665003:31665574:clu_31655	0.0000027	-0.4	Esophagus - Gastroesophageal Junction
								ENSG00000196126.11	HLA-DRB1	chr6_31672741_T_G_b38	32517752:32518054:clu_29915	0.0000029	-0.54	Artery - Coronary
								ENSG00000198502.5	HLA-DRB5	chr6_31672741_T_G_b38	32517752:32518054:clu_29915	0.0000029	-0.54	Artery - Coronary
								ENSG00000229391.7	HLA-DRB6	chr6_31672741_T_G_b38	32517752:32518054:clu_29915	0.0000029	-0.54	Artery - Coronary
								ENSG00000196126.11	HLA-DRB1	chr6_31672741_T_G_b38	32517752:32518054:clu_33254	0.0000035	-0.33	Esophagus - Muscularis
								ENSG00000198502.5	HLA-DRB5	chr6_31672741_T_G_b38	32517752:32518054:clu_33254	0.0000035	-0.33	Esophagus - Muscularis
								ENSG00000229391.7	HLA-DRB6	chr6_31672741_T_G_b38	32517752:32518054:clu_33254	0.0000035	-0.33	Esophagus - Muscularis
								ENSG00000137312.14	FLOT1	chr6_31672741_T_G_b38	30730727:30730919:clu_36716	0.0000047	-0.28	Skin - Sun Exposed (Lower leg)
								ENSG00000204338.8	CYP21A1P	chr6_31672741_T_G_b38	32006077:32006366:clu_28794	0.000006	-0.51	Adrenal Gland
								ENSG00000231852.6	CYP21A2	chr6_31672741_T_G_b38	32006077:32006366:clu_28794	0.000006	-0.51	Adrenal Gland
								ENSG00000204344.14	STK19	chr6_31672741_T_G_b38	31980548:31980654:clu_37063	0.000006	-0.32	Nerve - Tibial
								ENSG00000250535.1	STK19B	chr6_31672741_T_G_b38	31980548:31980654:clu_37063	0.000006	-0.32	Nerve - Tibial
								ENSG00000137312.14	FLOT1	chr6_31672741_T_G_b38	30730727:30730919:clu_33260	0.000007	-0.26	Esophagus - Mucosa
								ENSG00000204394.12	VARS	chr6_31672741_T_G_b38	31793120:31794831:clu_37007	0.00001	0.25	Nerve - Tibial
								ENSG00000204438.10	GPANK1	chr6_31672741_T_G_b38	31665003:31665574:clu_32442	0.00001	-0.4	Colon - Sigmoid
								ENSG00000204428.12	LY6G5C	chr6_31672741_T_G_b38	31679268:31680756:clu_31257	0.000011	-0.43	Spleen
								ENSG00000204338.8	CYP21A1P	chr6_31672741_T_G_b38	32040584:32040668:clu_32548	0.000011	0.39	Colon - Sigmoid
								ENSG00000204472.12	AIF1	chr6_31672741_T_G_b38	31615736:31616104:clu_35883	0.000011	0.27	Adipose - Subcutaneous
								ENSG00000196126.11	HLA-DRB1	chr6_31672741_T_G_b38	32554971:32584109:clu_62958	0.000011	0.41	Testis
								ENSG00000198502.5	HLA-DRB5	chr6_31672741_T_G_b38	32554971:32584109:clu_62958	0.000011	0.41	Testis
								ENSG00000229391.7	HLA-DRB6	chr6_31672741_T_G_b38	32554971:32584109:clu_62958	0.000011	0.41	Testis
								ENSG00000204338.8	CYP21A1P	chr6_31672741_T_G_b38	32040584:32040668:clu_33184	0.000014	0.31	Esophagus - Muscularis
								ENSG00000231852.6	CYP21A2	chr6_31672741_T_G_b38	32040584:32040668:clu_33184	0.000014	0.31	Esophagus - Muscularis
								ENSG00000204438.10	GPANK1	chr6_31672741_T_G_b38	31665003:31665574:clu_33364	0.000014	-0.31	Esophagus - Mucosa
								ENSG00000204338.8	CYP21A1P	chr6_31672741_T_G_b38	32007470:32007671:clu_62872	0.000025	-0.4	Testis
								ENSG00000231852.6	CYP21A2	chr6_31672741_T_G_b38	32007470:32007671:clu_62872	0.000025	-0.4	Testis
								ENSG00000204392.10	LSM2	chr6_31672741_T_G_b38	31798507:31806755:clu_28656	0.000033	0.29	Cells - Cultured fibroblasts
								ENSG00000250535.1	STK19B	chr6_31672741_T_G_b38	31980548:31980654:clu_31838	0.000044	-0.32	Artery - Aorta
								ENSG00000250535.1	STK19B	chr6_31672741_T_G_b38	31980548:31980654:clu_28575	0.000047	-0.33	Heart - Left Ventricle
								ENSG00000231852.6	CYP21A2	chr6_31672741_T_G_b38	32040205:32040406:clu_38433	0.000059	0.27	Thyroid
10	rs4387287	103918139	rs1265164	103915096	3043	0.82	1	ENSG00000280693.2	SH3PXD2A-AS1	chr10_103915096_A_G_b38	103747096:103749782:clu_10988	5.4E-19	0.75	Esophagus - Mucosa
								ENSG00000280693.2	SH3PXD2A-AS1	chr10_103915096_A_G_b38	103747096:103749782:clu_11913	0.00000000000041	0.58	Skin - Not Sun Exposed (Suprapubic)
10	rs4387287	103918139	rs9419958	103916188	1951	0.82	1	ENSG00000280693.2	SH3PXD2A-AS1	chr10_103916188_T_C_b38	103747096:103749782:clu_10988	9.7E-19	0.74	Esophagus - Mucosa
								ENSG00000280693.2	SH3PXD2A-AS1	chr10_103916188_T_C_b38	103747096:103749782:clu_11913	0.00000000000065	0.58	Skin - Not Sun Exposed (Suprapubic)
10	rs4387287	103918139	rs9420907	103916707		0.82	1	ENSG00000280693.2	SH3PXD2A-AS1	chr10_103916707_C_A_b38	103747096:103749782:clu_10988	0.0000000000000000013	0.74	Esophagus - Mucosa
								ENSG00000280693.2	SH3PXD2A-AS1	chr10_103916707_C_A_b38	103747096:103749782:clu_11913	0.00000000000077	0.58	Skin - Not Sun Exposed (Suprapubic)
10	rs4387287	103918139	rs2488002	103919583	-1444	1	1	ENSG00000280693.2	SH3PXD2A-AS1	chr10_103919583_C_T_b38	103747096:103749782:clu_10988	0.00000000000013	0.6	Esophagus - Mucosa
								ENSG00000280693.2	SH3PXD2A-AS1	chr10_103919583_C_T_b38	103747096:103749782:clu_11913	0.000000000029	0.52	Skin - Not Sun Exposed (Suprapubic)
10	rs4387287	103918139	rs7907606	103920874	-2735	0.98	-1	ENSG00000280693.2	SH3PXD2A-AS1	chr10_103920874_T_G_b38	103747096:103749782:clu_10988	0.0000000000000018	-0.63	Esophagus - Mucosa
								ENSG00000280693.2	SH3PXD2A-AS1	chr10_103920874_T_G_b38	103747096:103749782:clu_11913	0.00000000000038	-0.54	Skin - Not Sun Exposed (Suprapubic)
10	rs4387287	103918139	rs11813268	103922538	-4399	0.97	-0.99	ENSG00000280693.2	SH3PXD2A-AS1	chr10_103922538_C_T_b38	103747096:103749782:clu_10988	0.000000000000079	-0.61	Esophagus - Mucosa
12	rs7302981	50144032	rs836179	50109299	34733	0.91	-0.96	ENSG00000139624.12	CERS5	chr12_50109299_A_G_b38	50130694:50134546:clu_4621	1.4E-44	-0.76	Nerve - Tibial
								ENSG00000139624.12	CERS5	chr12_50109299_A_G_b38	50134068:50134546:clu_3575	6.6E-44	0.86	Cells - Cultured fibroblasts
								ENSG00000139624.12	CERS5	chr12_50109299_A_G_b38	50143204:50167101:clu_4410	2.3E-42	0.68	Skin - Sun Exposed (Lower leg)
								ENSG00000139624.12	CERS5	chr12_50109299_A_G_b38	50134068:50134546:clu_4544	6.1E-41	0.78	Thyroid
								ENSG00000139624.12	CERS5	chr12_50109299_A_G_b38	50134068:50134546:clu_4544	6.1E-41	0.78	Thyroid
								ENSG00000139624.12	CERS5	chr12_50109299_A_G_b38	50143204:50167101:clu_4166	4.7E-39	0.66	Artery - Tibial
								ENSG00000066117.14	SMARCD1	chr12_50109299_A_G_b38	50096972:50097196:clu_7770	1.7E-33	0.93	Testis
								ENSG00000139624.12	CERS5	chr12_50109299_A_G_b38	50143204:50167101:clu_4313	1.1E-30	0.55	Skin - Not Sun Exposed (Suprapubic)
								ENSG00000066117.14	SMARCD1	chr12_50109299_A_G_b38	50096972:50097196:clu_3571	1.5E-28	0.59	Cells - Cultured fibroblasts
								ENSG00000139624.12	CERS5	chr12_50109299_A_G_b38	50134068:50134546:clu_4293	3e-25	0.71	Adipose - Visceral (Omentum)
								ENSG00000139624.12	CERS5	chr12_50109299_A_G_b38	50134068:50134546:clu_4480	1.2E-23	0.58	Adipose - Subcutaneous
								ENSG00000139624.12	CERS5	chr12_50109299_A_G_b38	50134068:50134546:clu_4361	1.6E-22	0.71	Breast - Mammary Tissue
								ENSG00000178449.8	COX14	chr12_50109299_A_G_b38	50112301:50118493:clu_3819	7.2E-22	0.53	Muscle - Skeletal
								ENSG00000139624.12	CERS5	chr12_50109299_A_G_b38	50134068:50134546:clu_4609	1.8E-21	0.59	Lung
								ENSG00000139624.12	CERS5	chr12_50109299_A_G_b38	50134068:50134546:clu_3872	5.1E-20	0.63	Esophagus - Mucosa
								ENSG00000139624.12	CERS5	chr12_50109299_A_G_b38	50134068:50134546:clu_3316	7.2E-20	0.53	Whole Blood
								ENSG00000139624.12	CERS5	chr12_50109299_A_G_b38	50134068:50134546:clu_3316	7.2E-20	0.53	Whole Blood
								ENSG00000185958.9	FAM186A	chr12_50109299_A_G_b38	50331821:50333923:clu_7788	7.3E-19	-0.71	Testis
								ENSG00000139624.12	CERS5	chr12_50109299_A_G_b38	50134068:50134546:clu_3976	9.9E-19	0.6	Esophagus - Muscularis
								ENSG00000139624.12	CERS5	chr12_50109299_A_G_b38	50134068:50134546:clu_4114	0.0000000000000000028	0.69	Colon - Transverse
								ENSG00000139624.12	CERS5	chr12_50109299_A_G_b38	50134702:50135732:clu_3310	0.00000000000000036	-0.73	Brain - Cortex
								ENSG00000139624.12	CERS5	chr12_50109299_A_G_b38	50134068:50134546:clu_3764	0.00000000000000046	0.67	Esophagus - Gastroesophageal Junction
								ENSG00000139624.12	CERS5	chr12_50109299_A_G_b38	50134702:50135732:clu_3248	0.0000000000000013	-0.67	Brain - Caudate (basal ganglia)
								ENSG00000139624.12	CERS5	chr12_50109299_A_G_b38	50134702:50135732:clu_3437	0.0000000000000024	-0.71	Brain - Cerebellum
								ENSG00000139624.12	CERS5	chr12_50109299_A_G_b38	50134702:50135732:clu_3082	0.0000000000000034	-0.7	Brain - Frontal Cortex (BA9)
								ENSG00000139624.12	CERS5	chr12_50109299_A_G_b38	50134068:50134546:clu_3792	0.0000000000000081	0.65	Colon - Sigmoid
								ENSG00000139624.12	CERS5	chr12_50109299_A_G_b38	50134068:50134546:clu_3941	0.000000000000015	0.57	Artery - Aorta
								ENSG00000178449.8	COX14	chr12_50109299_A_G_b38	50112301:50118493:clu_4478	0.000000000000021	0.42	Adipose - Subcutaneous
								ENSG00000139624.12	CERS5	chr12_50109299_A_G_b38	50134702:50135732:clu_3332	0.00000000000011	-0.71	Brain - Nucleus accumbens (basal ganglia)
								ENSG00000139624.12	CERS5	chr12_50109299_A_G_b38	50134068:50134546:clu_4059	0.00000000000013	0.66	Pituitary
								ENSG00000139624.12	CERS5	chr12_50109299_A_G_b38	50134702:50135732:clu_3295	0.00000000000034	-0.74	Brain - Cerebellar Hemisphere
								ENSG00000178449.8	COX14	chr12_50109299_A_G_b38	50112301:50165026:clu_2781	0.00000000000047	0.94	Brain - Spinal cord (cervical c-1)
								ENSG00000272368.2	RP4-605O3.4	chr12_50109299_A_G_b38	50112301:50165026:clu_2781	0.00000000000047	0.94	Brain - Spinal cord (cervical c-1)
								ENSG00000139624.12	CERS5	chr12_50109299_A_G_b38	50134702:50135732:clu_3198	0.0000000000011	-0.8	Brain - Hypothalamus
								ENSG00000178449.8	COX14	chr12_50109299_A_G_b38	50112301:50120036:clu_3315	0.0000000000012	-0.41	Whole Blood
								ENSG00000272368.2	RP4-605O3.4	chr12_50109299_A_G_b38	50112301:50120036:clu_3315	0.0000000000012	-0.41	Whole Blood
								ENSG00000139624.12	CERS5	chr12_50109299_A_G_b38	50134068:50134546:clu_3378	0.000000000006	0.69	Adrenal Gland
								ENSG00000178449.8	COX14	chr12_50109299_A_G_b38	50112301:50165026:clu_3435	0.0000000000063	0.65	Brain - Cerebellum
								ENSG00000272368.2	RP4-605O3.4	chr12_50109299_A_G_b38	50112301:50165026:clu_3435	0.0000000000063	0.65	Brain - Cerebellum
								ENSG00000139624.12	CERS5	chr12_50109299_A_G_b38	50130694:50134546:clu_3029	0.000000000035	-0.84	Cells - EBV-transformed lymphocytes
								ENSG00000139624.12	CERS5	chr12_50109299_A_G_b38	50130694:50134546:clu_3029	0.000000000035	-0.84	Cells - EBV-transformed lymphocytes
								ENSG00000139624.12	CERS5	chr12_50109299_A_G_b38	50134068:50134546:clu_3546	0.000000000042	0.67	Spleen
								ENSG00000139624.12	CERS5	chr12_50109299_A_G_b38	50134702:50135732:clu_2923	0.000000000049	-0.77	Brain - Hippocampus
								ENSG00000139624.12	CERS5	chr12_50109299_A_G_b38	50134068:50134546:clu_3797	0.000000000081	0.53	Stomach
								ENSG00000139624.12	CERS5	chr12_50109299_A_G_b38	50134068:50134546:clu_3822	0.00000000014	0.51	Heart - Atrial Appendage
								ENSG00000178449.8	COX14	chr12_50109299_A_G_b38	50112301:50118493:clu_3574	0.00000000021	0.43	Cells - Cultured fibroblasts
								ENSG00000272368.2	RP4-605O3.4	chr12_50109299_A_G_b38	50112301:50118493:clu_3574	0.00000000021	0.43	Cells - Cultured fibroblasts
								ENSG00000178449.8	COX14	chr12_50109299_A_G_b38	50118552:50120036:clu_4309	0.00000000033	0.39	Skin - Not Sun Exposed (Suprapubic)
								ENSG00000272368.2	RP4-605O3.4	chr12_50109299_A_G_b38	50118552:50120036:clu_4309	0.00000000033	0.39	Skin - Not Sun Exposed (Suprapubic)
								ENSG00000178449.8	COX14	chr12_50109299_A_G_b38	50112301:50118493:clu_4541	0.00000000087	0.34	Thyroid
								ENSG00000272368.2	RP4-605O3.4	chr12_50109299_A_G_b38	50112301:50118493:clu_4541	0.00000000087	0.34	Thyroid
								ENSG00000178449.8	COX14	chr12_50109299_A_G_b38	50112301:50118493:clu_4406	0.0000000012	0.37	Skin - Sun Exposed (Lower leg)
								ENSG00000272368.2	RP4-605O3.4	chr12_50109299_A_G_b38	50112301:50118493:clu_4406	0.0000000012	0.37	Skin - Sun Exposed (Lower leg)
								ENSG00000139624.12	CERS5	chr12_50109299_A_G_b38	50134068:50134546:clu_3763	0.0000000013	0.67	Prostate
								ENSG00000139624.12	CERS5	chr12_50109299_A_G_b38	50134702:50135732:clu_2841	0.0000000013	-0.58	Brain - Anterior cingulate cortex (BA24)
								ENSG00000178449.8	COX14	chr12_50109299_A_G_b38	50112301:50118493:clu_4608	0.0000000016	0.38	Lung
								ENSG00000272368.2	RP4-605O3.4	chr12_50109299_A_G_b38	50112301:50118493:clu_4608	0.0000000016	0.38	Lung
								ENSG00000139624.12	CERS5	chr12_50109299_A_G_b38	50134068:50134546:clu_3580	0.0000000021	0.64	Artery - Coronary
								ENSG00000178449.8	COX14	chr12_50109299_A_G_b38	50112301:50118493:clu_4292	0.0000000023	0.32	Adipose - Visceral (Omentum)
								ENSG00000178449.8	COX14	chr12_50109299_A_G_b38	50112301:50118493:clu_3545	0.0000000028	0.58	Spleen
								ENSG00000272368.2	RP4-605O3.4	chr12_50109299_A_G_b38	50112301:50118493:clu_3545	0.0000000028	0.58	Spleen
								ENSG00000139624.12	CERS5	chr12_50109299_A_G_b38	50134068:50134546:clu_3301	0.0000000029	0.69	Ovary
								ENSG00000178449.8	COX14	chr12_50109299_A_G_b38	50112301:50165026:clu_3196	0.000000003	0.57	Brain - Hypothalamus
								ENSG00000272368.2	RP4-605O3.4	chr12_50109299_A_G_b38	50112301:50165026:clu_3196	0.000000003	0.57	Brain - Hypothalamus
								ENSG00000139624.12	CERS5	chr12_50109299_A_G_b38	50130694:50132962:clu_7779	0.0000000063	0.46	Testis
								ENSG00000178449.8	COX14	chr12_50109299_A_G_b38	50112301:50165026:clu_3293	0.0000000097	0.67	Brain - Cerebellar Hemisphere
								ENSG00000272368.2	RP4-605O3.4	chr12_50109299_A_G_b38	50112301:50165026:clu_3293	0.0000000097	0.67	Brain - Cerebellar Hemisphere
								ENSG00000139624.12	CERS5	chr12_50109299_A_G_b38	50134702:50135732:clu_2850	0.000000017	-0.52	Brain - Putamen (basal ganglia)
								ENSG00000139624.12	CERS5	chr12_50109299_A_G_b38	50134068:50134546:clu_3820	0.000000025	0.32	Muscle - Skeletal
								ENSG00000139624.12	CERS5	chr12_50109299_A_G_b38	50134702:50135732:clu_2784	0.000000028	-0.74	Brain - Spinal cord (cervical c-1)
								ENSG00000066117.14	SMARCD1	chr12_50109299_A_G_b38	50096972:50097196:clu_3631	0.000000037	0.6	Small Intestine - Terminal Ileum
								ENSG00000123268.8	ATF1	chr12_50109299_A_G_b38	50768223:50780140:clu_4630	0.00000013	0.34	Lung
								ENSG00000178449.8	COX14	chr12_50109299_A_G_b38	50118552:50120036:clu_3871	0.00000017	0.36	Esophagus - Mucosa
								ENSG00000272368.2	RP4-605O3.4	chr12_50109299_A_G_b38	50118552:50120036:clu_3871	0.00000017	0.36	Esophagus - Mucosa
								ENSG00000178449.8	COX14	chr12_50109299_A_G_b38	50112301:50118493:clu_3269	0.00000031	0.44	Pancreas
								ENSG00000272368.2	RP4-605O3.4	chr12_50109299_A_G_b38	50112301:50118493:clu_3269	0.00000031	0.44	Pancreas
								ENSG00000178449.8	COX14	chr12_50109299_A_G_b38	50112301:50118493:clu_4113	0.00000032	0.35	Colon - Transverse
								ENSG00000272368.2	RP4-605O3.4	chr12_50109299_A_G_b38	50112301:50118493:clu_4113	0.00000032	0.35	Colon - Transverse
								ENSG00000139624.12	CERS5	chr12_50109299_A_G_b38	50134068:50134546:clu_3365	0.00000034	0.4	Heart - Left Ventricle
								ENSG00000178449.8	COX14	chr12_50109299_A_G_b38	50112301:50118493:clu_3796	0.00000034	0.4	Stomach
								ENSG00000272368.2	RP4-605O3.4	chr12_50109299_A_G_b38	50112301:50118493:clu_3796	0.00000034	0.4	Stomach
								ENSG00000139624.12	CERS5	chr12_50109299_A_G_b38	50134068:50134546:clu_3091	0.00000045	0.64	Uterus
								ENSG00000178449.8	COX14	chr12_50109299_A_G_b38	50112301:50118493:clu_3939	0.0000007	0.35	Artery - Aorta
								ENSG00000272368.2	RP4-605O3.4	chr12_50109299_A_G_b38	50112301:50118493:clu_3939	0.0000007	0.35	Artery - Aorta
								ENSG00000178449.8	COX14	chr12_50109299_A_G_b38	50112301:50118493:clu_3975	0.0000011	0.32	Esophagus - Muscularis
								ENSG00000272368.2	RP4-605O3.4	chr12_50109299_A_G_b38	50112301:50118493:clu_3975	0.0000011	0.32	Esophagus - Muscularis
								ENSG00000178449.8	COX14	chr12_50109299_A_G_b38	50112301:50118493:clu_4360	0.0000019	0.3	Breast - Mammary Tissue
								ENSG00000272368.2	RP4-605O3.4	chr12_50109299_A_G_b38	50112301:50118493:clu_4360	0.0000019	0.3	Breast - Mammary Tissue
								ENSG00000139624.12	CERS5	chr12_50109299_A_G_b38	50134068:50134546:clu_3639	0.0000021	0.57	Small Intestine - Terminal Ileum
								ENSG00000139624.12	CERS5	chr12_50109299_A_G_b38	50134068:50134546:clu_3270	0.0000024	0.43	Pancreas
								ENSG00000066117.14	SMARCD1	chr12_50109299_A_G_b38	50094572:50095348:clu_4634	0.0000037	-0.3	Nerve - Tibial
								ENSG00000178449.8	COX14	chr12_50109299_A_G_b38	50118552:50120036:clu_3376	0.0000047	0.44	Adrenal Gland
								ENSG00000272368.2	RP4-605O3.4	chr12_50109299_A_G_b38	50118552:50120036:clu_3376	0.0000047	0.44	Adrenal Gland
								ENSG00000178449.8	COX14	chr12_50109299_A_G_b38	50112301:50118493:clu_3579	0.0000055	0.42	Artery - Coronary
								ENSG00000272368.2	RP4-605O3.4	chr12_50109299_A_G_b38	50112301:50118493:clu_3579	0.0000055	0.42	Artery - Coronary
								ENSG00000123268.8	ATF1	chr12_50109299_A_G_b38	50796009:50814010:clu_3594	0.00001	-0.29	Cells - Cultured fibroblasts
12	rs7302981	50144032	rs836180	50109486	34546	0.88	-0.96	ENSG00000139624.12	CERS5	chr12_50109486_C_T_b38	50130694:50134546:clu_4621	4e-44	-0.76	Nerve - Tibial
								ENSG00000139624.12	CERS5	chr12_50109486_C_T_b38	50134068:50134546:clu_3575	6.6E-44	0.86	Cells - Cultured fibroblasts
								ENSG00000139624.12	CERS5	chr12_50109486_C_T_b38	50143204:50167101:clu_4410	5e-42	0.67	Skin - Sun Exposed (Lower leg)
								ENSG00000139624.12	CERS5	chr12_50109486_C_T_b38	50134068:50134546:clu_4544	1.4E-40	0.77	Thyroid
								ENSG00000139624.12	CERS5	chr12_50109486_C_T_b38	50134068:50134546:clu_4544	1.4E-40	0.77	Thyroid
								ENSG00000139624.12	CERS5	chr12_50109486_C_T_b38	50143204:50167101:clu_4166	2.9E-39	0.66	Artery - Tibial
								ENSG00000066117.14	SMARCD1	chr12_50109486_C_T_b38	50096972:50097196:clu_7770	1.7E-33	0.93	Testis
								ENSG00000139624.12	CERS5	chr12_50109486_C_T_b38	50143204:50167101:clu_4313	5.2E-30	0.54	Skin - Not Sun Exposed (Suprapubic)
								ENSG00000066117.14	SMARCD1	chr12_50109486_C_T_b38	50096972:50097196:clu_3571	1.5E-28	0.59	Cells - Cultured fibroblasts
								ENSG00000139624.12	CERS5	chr12_50109486_C_T_b38	50134068:50134546:clu_4293	3e-25	0.71	Adipose - Visceral (Omentum)
								ENSG00000139624.12	CERS5	chr12_50109486_C_T_b38	50134068:50134546:clu_4480	1.1E-23	0.57	Adipose - Subcutaneous
								ENSG00000139624.12	CERS5	chr12_50109486_C_T_b38	50134068:50134546:clu_4361	1.6E-22	0.71	Breast - Mammary Tissue
								ENSG00000178449.8	COX14	chr12_50109486_C_T_b38	50112301:50118493:clu_3819	8.7E-22	0.53	Muscle - Skeletal
								ENSG00000139624.12	CERS5	chr12_50109486_C_T_b38	50134068:50134546:clu_4609	9e-21	0.58	Lung
								ENSG00000139624.12	CERS5	chr12_50109486_C_T_b38	50134068:50134546:clu_3872	9.3E-20	0.62	Esophagus - Mucosa
								ENSG00000139624.12	CERS5	chr12_50109486_C_T_b38	50134068:50134546:clu_3316	2.4E-19	0.52	Whole Blood
								ENSG00000139624.12	CERS5	chr12_50109486_C_T_b38	50134068:50134546:clu_3316	2.4E-19	0.52	Whole Blood
								ENSG00000185958.9	FAM186A	chr12_50109486_C_T_b38	50331821:50333923:clu_7788	7.3E-19	-0.71	Testis
								ENSG00000139624.12	CERS5	chr12_50109486_C_T_b38	50134068:50134546:clu_3976	0.0000000000000000021	0.59	Esophagus - Muscularis
								ENSG00000139624.12	CERS5	chr12_50109486_C_T_b38	50134068:50134546:clu_4114	0.0000000000000000028	0.69	Colon - Transverse
								ENSG00000139624.12	CERS5	chr12_50109486_C_T_b38	50134068:50134546:clu_3764	0.00000000000000046	0.67	Esophagus - Gastroesophageal Junction
								ENSG00000139624.12	CERS5	chr12_50109486_C_T_b38	50134702:50135732:clu_3310	0.00000000000000066	-0.72	Brain - Cortex
								ENSG00000139624.12	CERS5	chr12_50109486_C_T_b38	50134702:50135732:clu_3248	0.0000000000000013	-0.67	Brain - Caudate (basal ganglia)
								ENSG00000139624.12	CERS5	chr12_50109486_C_T_b38	50134702:50135732:clu_3437	0.000000000000002	-0.71	Brain - Cerebellum
								ENSG00000139624.12	CERS5	chr12_50109486_C_T_b38	50134702:50135732:clu_3082	0.0000000000000053	-0.69	Brain - Frontal Cortex (BA9)
								ENSG00000139624.12	CERS5	chr12_50109486_C_T_b38	50134068:50134546:clu_3792	0.0000000000000081	0.65	Colon - Sigmoid
								ENSG00000139624.12	CERS5	chr12_50109486_C_T_b38	50134068:50134546:clu_3941	0.0000000000000087	0.57	Artery - Aorta
								ENSG00000178449.8	COX14	chr12_50109486_C_T_b38	50112301:50118493:clu_4478	0.000000000000017	0.42	Adipose - Subcutaneous
								ENSG00000139624.12	CERS5	chr12_50109486_C_T_b38	50134702:50135732:clu_3332	0.000000000000099	-0.71	Brain - Nucleus accumbens (basal ganglia)
								ENSG00000139624.12	CERS5	chr12_50109486_C_T_b38	50134068:50134546:clu_4059	0.00000000000022	0.64	Pituitary
								ENSG00000178449.8	COX14	chr12_50109486_C_T_b38	50112301:50165026:clu_2781	0.00000000000041	0.94	Brain - Spinal cord (cervical c-1)
								ENSG00000272368.2	RP4-605O3.4	chr12_50109486_C_T_b38	50112301:50165026:clu_2781	0.00000000000041	0.94	Brain - Spinal cord (cervical c-1)
								ENSG00000139624.12	CERS5	chr12_50109486_C_T_b38	50134702:50135732:clu_3198	0.00000000000051	-0.8	Brain - Hypothalamus
								ENSG00000139624.12	CERS5	chr12_50109486_C_T_b38	50134702:50135732:clu_3295	0.00000000000054	-0.73	Brain - Cerebellar Hemisphere
								ENSG00000178449.8	COX14	chr12_50109486_C_T_b38	50112301:50120036:clu_3315	0.0000000000012	-0.41	Whole Blood
								ENSG00000272368.2	RP4-605O3.4	chr12_50109486_C_T_b38	50112301:50120036:clu_3315	0.0000000000012	-0.41	Whole Blood
								ENSG00000139624.12	CERS5	chr12_50109486_C_T_b38	50134068:50134546:clu_3378	0.000000000006	0.69	Adrenal Gland
								ENSG00000139624.12	CERS5	chr12_50109486_C_T_b38	50130694:50134546:clu_3029	0.000000000035	-0.84	Cells - EBV-transformed lymphocytes
								ENSG00000139624.12	CERS5	chr12_50109486_C_T_b38	50130694:50134546:clu_3029	0.000000000035	-0.84	Cells - EBV-transformed lymphocytes
								ENSG00000178449.8	COX14	chr12_50109486_C_T_b38	50112301:50165026:clu_3435	0.000000000036	0.63	Brain - Cerebellum
								ENSG00000272368.2	RP4-605O3.4	chr12_50109486_C_T_b38	50112301:50165026:clu_3435	0.000000000036	0.63	Brain - Cerebellum
								ENSG00000139624.12	CERS5	chr12_50109486_C_T_b38	50134068:50134546:clu_3546	0.000000000042	0.67	Spleen
								ENSG00000139624.12	CERS5	chr12_50109486_C_T_b38	50134702:50135732:clu_2923	0.000000000071	-0.76	Brain - Hippocampus
								ENSG00000139624.12	CERS5	chr12_50109486_C_T_b38	50134068:50134546:clu_3797	0.000000000081	0.53	Stomach
								ENSG00000139624.12	CERS5	chr12_50109486_C_T_b38	50134068:50134546:clu_3822	0.00000000019	0.5	Heart - Atrial Appendage
								ENSG00000178449.8	COX14	chr12_50109486_C_T_b38	50112301:50118493:clu_3574	0.00000000021	0.43	Cells - Cultured fibroblasts
								ENSG00000272368.2	RP4-605O3.4	chr12_50109486_C_T_b38	50112301:50118493:clu_3574	0.00000000021	0.43	Cells - Cultured fibroblasts
								ENSG00000178449.8	COX14	chr12_50109486_C_T_b38	50118552:50120036:clu_4309	0.00000000033	0.39	Skin - Not Sun Exposed (Suprapubic)
								ENSG00000272368.2	RP4-605O3.4	chr12_50109486_C_T_b38	50118552:50120036:clu_4309	0.00000000033	0.39	Skin - Not Sun Exposed (Suprapubic)
								ENSG00000139624.12	CERS5	chr12_50109486_C_T_b38	50134702:50135732:clu_2841	0.0000000005	-0.6	Brain - Anterior cingulate cortex (BA24)
								ENSG00000178449.8	COX14	chr12_50109486_C_T_b38	50112301:50118493:clu_4541	0.00000000057	0.34	Thyroid
								ENSG00000272368.2	RP4-605O3.4	chr12_50109486_C_T_b38	50112301:50118493:clu_4541	0.00000000057	0.34	Thyroid
								ENSG00000139624.12	CERS5	chr12_50109486_C_T_b38	50134068:50134546:clu_3763	0.00000000083	0.67	Prostate
								ENSG00000178449.8	COX14	chr12_50109486_C_T_b38	50112301:50118493:clu_4608	0.00000000086	0.38	Lung
								ENSG00000272368.2	RP4-605O3.4	chr12_50109486_C_T_b38	50112301:50118493:clu_4608	0.00000000086	0.38	Lung
								ENSG00000178449.8	COX14	chr12_50109486_C_T_b38	50112301:50118493:clu_4406	0.000000001	0.37	Skin - Sun Exposed (Lower leg)
								ENSG00000272368.2	RP4-605O3.4	chr12_50109486_C_T_b38	50112301:50118493:clu_4406	0.000000001	0.37	Skin - Sun Exposed (Lower leg)
								ENSG00000178449.8	COX14	chr12_50109486_C_T_b38	50112301:50165026:clu_3196	0.0000000016	0.57	Brain - Hypothalamus
								ENSG00000272368.2	RP4-605O3.4	chr12_50109486_C_T_b38	50112301:50165026:clu_3196	0.0000000016	0.57	Brain - Hypothalamus
								ENSG00000178449.8	COX14	chr12_50109486_C_T_b38	50112301:50118493:clu_4292	0.0000000023	0.32	Adipose - Visceral (Omentum)
								ENSG00000178449.8	COX14	chr12_50109486_C_T_b38	50112301:50118493:clu_3545	0.0000000028	0.58	Spleen
								ENSG00000272368.2	RP4-605O3.4	chr12_50109486_C_T_b38	50112301:50118493:clu_3545	0.0000000028	0.58	Spleen
								ENSG00000139624.12	CERS5	chr12_50109486_C_T_b38	50134068:50134546:clu_3301	0.0000000029	0.69	Ovary
								ENSG00000139624.12	CERS5	chr12_50109486_C_T_b38	50130694:50132962:clu_7779	0.0000000063	0.46	Testis
								ENSG00000139624.12	CERS5	chr12_50109486_C_T_b38	50134068:50134546:clu_3580	0.0000000066	0.61	Artery - Coronary
								ENSG00000139624.12	CERS5	chr12_50109486_C_T_b38	50134702:50135732:clu_2850	0.00000002	-0.51	Brain - Putamen (basal ganglia)
								ENSG00000139624.12	CERS5	chr12_50109486_C_T_b38	50134068:50134546:clu_3820	0.000000021	0.32	Muscle - Skeletal
								ENSG00000178449.8	COX14	chr12_50109486_C_T_b38	50112301:50165026:clu_3293	0.000000022	0.66	Brain - Cerebellar Hemisphere
								ENSG00000272368.2	RP4-605O3.4	chr12_50109486_C_T_b38	50112301:50165026:clu_3293	0.000000022	0.66	Brain - Cerebellar Hemisphere
								ENSG00000139624.12	CERS5	chr12_50109486_C_T_b38	50134702:50135732:clu_2784	0.000000027	-0.75	Brain - Spinal cord (cervical c-1)
								ENSG00000066117.14	SMARCD1	chr12_50109486_C_T_b38	50096972:50097196:clu_3631	0.000000037	0.6	Small Intestine - Terminal Ileum
								ENSG00000123268.8	ATF1	chr12_50109486_C_T_b38	50768223:50780140:clu_4630	0.00000019	0.33	Lung
								ENSG00000178449.8	COX14	chr12_50109486_C_T_b38	50118552:50120036:clu_3871	0.00000021	0.36	Esophagus - Mucosa
								ENSG00000272368.2	RP4-605O3.4	chr12_50109486_C_T_b38	50118552:50120036:clu_3871	0.00000021	0.36	Esophagus - Mucosa
								ENSG00000139624.12	CERS5	chr12_50109486_C_T_b38	50134068:50134546:clu_3365	0.00000026	0.4	Heart - Left Ventricle
								ENSG00000178449.8	COX14	chr12_50109486_C_T_b38	50112301:50118493:clu_4113	0.00000032	0.35	Colon - Transverse
								ENSG00000272368.2	RP4-605O3.4	chr12_50109486_C_T_b38	50112301:50118493:clu_4113	0.00000032	0.35	Colon - Transverse
								ENSG00000178449.8	COX14	chr12_50109486_C_T_b38	50112301:50118493:clu_3796	0.00000034	0.4	Stomach
								ENSG00000272368.2	RP4-605O3.4	chr12_50109486_C_T_b38	50112301:50118493:clu_3796	0.00000034	0.4	Stomach
								ENSG00000178449.8	COX14	chr12_50109486_C_T_b38	50112301:50118493:clu_3269	0.00000034	0.44	Pancreas
								ENSG00000272368.2	RP4-605O3.4	chr12_50109486_C_T_b38	50112301:50118493:clu_3269	0.00000034	0.44	Pancreas
								ENSG00000139624.12	CERS5	chr12_50109486_C_T_b38	50134068:50134546:clu_3091	0.00000045	0.64	Uterus
								ENSG00000178449.8	COX14	chr12_50109486_C_T_b38	50112301:50118493:clu_3975	0.00000079	0.33	Esophagus - Muscularis
								ENSG00000272368.2	RP4-605O3.4	chr12_50109486_C_T_b38	50112301:50118493:clu_3975	0.00000079	0.33	Esophagus - Muscularis
								ENSG00000178449.8	COX14	chr12_50109486_C_T_b38	50112301:50118493:clu_3939	0.00000098	0.35	Artery - Aorta
								ENSG00000272368.2	RP4-605O3.4	chr12_50109486_C_T_b38	50112301:50118493:clu_3939	0.00000098	0.35	Artery - Aorta
								ENSG00000178449.8	COX14	chr12_50109486_C_T_b38	50112301:50118493:clu_4360	0.0000019	0.3	Breast - Mammary Tissue
								ENSG00000272368.2	RP4-605O3.4	chr12_50109486_C_T_b38	50112301:50118493:clu_4360	0.0000019	0.3	Breast - Mammary Tissue
								ENSG00000139624.12	CERS5	chr12_50109486_C_T_b38	50134068:50134546:clu_3639	0.0000021	0.57	Small Intestine - Terminal Ileum
								ENSG00000139624.12	CERS5	chr12_50109486_C_T_b38	50134068:50134546:clu_3180	0.0000024	0.53	Vagina
								ENSG00000139624.12	CERS5	chr12_50109486_C_T_b38	50134068:50134546:clu_3270	0.000003	0.42	Pancreas
								ENSG00000066117.14	SMARCD1	chr12_50109486_C_T_b38	50094572:50095348:clu_4634	0.0000039	-0.3	Nerve - Tibial
								ENSG00000178449.8	COX14	chr12_50109486_C_T_b38	50118552:50120036:clu_3376	0.0000047	0.44	Adrenal Gland
								ENSG00000272368.2	RP4-605O3.4	chr12_50109486_C_T_b38	50118552:50120036:clu_3376	0.0000047	0.44	Adrenal Gland
								ENSG00000178449.8	COX14	chr12_50109486_C_T_b38	50112301:50118493:clu_3579	0.0000058	0.42	Artery - Coronary
								ENSG00000272368.2	RP4-605O3.4	chr12_50109486_C_T_b38	50112301:50118493:clu_3579	0.0000058	0.42	Artery - Coronary
								ENSG00000123268.8	ATF1	chr12_50109486_C_T_b38	50796009:50814010:clu_3594	0.00001	-0.29	Cells - Cultured fibroblasts
12	rs7302981	50144032	rs10747570	50116154	27878	0.94	0.98	ENSG00000139624.12	CERS5	chr12_50116154_A_G_b38	50130694:50134546:clu_4621	1.3E-44	0.76	Nerve - Tibial
								ENSG00000139624.12	CERS5	chr12_50116154_A_G_b38	50134068:50134546:clu_3575	5e-44	-0.86	Cells - Cultured fibroblasts
								ENSG00000139624.12	CERS5	chr12_50116154_A_G_b38	50143204:50167101:clu_4410	1.3E-43	-0.69	Skin - Sun Exposed (Lower leg)
								ENSG00000139624.12	CERS5	chr12_50116154_A_G_b38	50134068:50134546:clu_4544	2.5E-40	-0.78	Thyroid
								ENSG00000139624.12	CERS5	chr12_50116154_A_G_b38	50134068:50134546:clu_4544	2.5E-40	-0.78	Thyroid
								ENSG00000139624.12	CERS5	chr12_50116154_A_G_b38	50143204:50167101:clu_4166	1.1E-39	-0.67	Artery - Tibial
								ENSG00000066117.14	SMARCD1	chr12_50116154_A_G_b38	50096972:50097196:clu_7770	1e-33	-0.94	Testis
								ENSG00000139624.12	CERS5	chr12_50116154_A_G_b38	50143204:50167101:clu_4313	6.9E-30	-0.54	Skin - Not Sun Exposed (Suprapubic)
								ENSG00000066117.14	SMARCD1	chr12_50116154_A_G_b38	50096972:50097196:clu_3571	5e-28	-0.59	Cells - Cultured fibroblasts
								ENSG00000139624.12	CERS5	chr12_50116154_A_G_b38	50134068:50134546:clu_4293	9.3E-24	-0.7	Adipose - Visceral (Omentum)
								ENSG00000139624.12	CERS5	chr12_50116154_A_G_b38	50134068:50134546:clu_4361	2.3E-23	-0.72	Breast - Mammary Tissue
								ENSG00000139624.12	CERS5	chr12_50116154_A_G_b38	50134068:50134546:clu_4480	5.2E-23	-0.57	Adipose - Subcutaneous
								ENSG00000178449.8	COX14	chr12_50116154_A_G_b38	50112301:50118493:clu_3819	6.3E-22	-0.53	Muscle - Skeletal
								ENSG00000139624.12	CERS5	chr12_50116154_A_G_b38	50134068:50134546:clu_4609	2.1E-21	-0.59	Lung
								ENSG00000139624.12	CERS5	chr12_50116154_A_G_b38	50134068:50134546:clu_3316	8.7E-20	-0.54	Whole Blood
								ENSG00000139624.12	CERS5	chr12_50116154_A_G_b38	50134068:50134546:clu_3316	8.7E-20	-0.54	Whole Blood
								ENSG00000139624.12	CERS5	chr12_50116154_A_G_b38	50134068:50134546:clu_3872	1.2E-19	-0.62	Esophagus - Mucosa
								ENSG00000185958.9	FAM186A	chr12_50116154_A_G_b38	50331821:50333923:clu_7788	2.6E-19	0.71	Testis
								ENSG00000139624.12	CERS5	chr12_50116154_A_G_b38	50134068:50134546:clu_3976	3.1E-19	-0.61	Esophagus - Muscularis
								ENSG00000139624.12	CERS5	chr12_50116154_A_G_b38	50134068:50134546:clu_4114	0.0000000000000000074	-0.68	Colon - Transverse
								ENSG00000139624.12	CERS5	chr12_50116154_A_G_b38	50134702:50135732:clu_3310	0.00000000000000006	0.75	Brain - Cortex
								ENSG00000139624.12	CERS5	chr12_50116154_A_G_b38	50134702:50135732:clu_3248	0.00000000000000012	0.7	Brain - Caudate (basal ganglia)
								ENSG00000178449.8	COX14	chr12_50116154_A_G_b38	50112301:50165026:clu_2781	0.00000000000000049	-1	Brain - Spinal cord (cervical c-1)
								ENSG00000272368.2	RP4-605O3.4	chr12_50116154_A_G_b38	50112301:50165026:clu_2781	0.00000000000000049	-1	Brain - Spinal cord (cervical c-1)
								ENSG00000139624.12	CERS5	chr12_50116154_A_G_b38	50134068:50134546:clu_3764	0.0000000000000014	-0.66	Esophagus - Gastroesophageal Junction
								ENSG00000139624.12	CERS5	chr12_50116154_A_G_b38	50134702:50135732:clu_3437	0.0000000000000016	0.72	Brain - Cerebellum
								ENSG00000139624.12	CERS5	chr12_50116154_A_G_b38	50134702:50135732:clu_3332	0.0000000000000095	0.74	Brain - Nucleus accumbens (basal ganglia)
								ENSG00000139624.12	CERS5	chr12_50116154_A_G_b38	50134068:50134546:clu_3941	0.00000000000001	-0.57	Artery - Aorta
								ENSG00000178449.8	COX14	chr12_50116154_A_G_b38	50112301:50118493:clu_4478	0.000000000000011	-0.43	Adipose - Subcutaneous
								ENSG00000139624.12	CERS5	chr12_50116154_A_G_b38	50134068:50134546:clu_3792	0.00000000000002	-0.65	Colon - Sigmoid
								ENSG00000139624.12	CERS5	chr12_50116154_A_G_b38	50134702:50135732:clu_3082	0.000000000000033	0.69	Brain - Frontal Cortex (BA9)
								ENSG00000139624.12	CERS5	chr12_50116154_A_G_b38	50134702:50135732:clu_3295	0.000000000000075	0.77	Brain - Cerebellar Hemisphere
								ENSG00000139624.12	CERS5	chr12_50116154_A_G_b38	50134068:50134546:clu_4059	0.00000000000016	-0.65	Pituitary
								ENSG00000178449.8	COX14	chr12_50116154_A_G_b38	50112301:50165026:clu_3435	0.0000000000002	-0.7	Brain - Cerebellum
								ENSG00000272368.2	RP4-605O3.4	chr12_50116154_A_G_b38	50112301:50165026:clu_3435	0.0000000000002	-0.7	Brain - Cerebellum
								ENSG00000178449.8	COX14	chr12_50116154_A_G_b38	50112301:50165026:clu_3293	0.00000000000026	-0.84	Brain - Cerebellar Hemisphere
								ENSG00000272368.2	RP4-605O3.4	chr12_50116154_A_G_b38	50112301:50165026:clu_3293	0.00000000000026	-0.84	Brain - Cerebellar Hemisphere
								ENSG00000139624.12	CERS5	chr12_50116154_A_G_b38	50134702:50135732:clu_3198	0.00000000000092	0.81	Brain - Hypothalamus
								ENSG00000178449.8	COX14	chr12_50116154_A_G_b38	50112301:50120036:clu_3315	0.0000000000018	0.41	Whole Blood
								ENSG00000272368.2	RP4-605O3.4	chr12_50116154_A_G_b38	50112301:50120036:clu_3315	0.0000000000018	0.41	Whole Blood
								ENSG00000139624.12	CERS5	chr12_50116154_A_G_b38	50134068:50134546:clu_3378	0.0000000000028	-0.7	Adrenal Gland
								ENSG00000139624.12	CERS5	chr12_50116154_A_G_b38	50130694:50134546:clu_3029	0.000000000021	0.86	Cells - EBV-transformed lymphocytes
								ENSG00000139624.12	CERS5	chr12_50116154_A_G_b38	50130694:50134546:clu_3029	0.000000000021	0.86	Cells - EBV-transformed lymphocytes
								ENSG00000139624.12	CERS5	chr12_50116154_A_G_b38	50134068:50134546:clu_3546	0.000000000042	-0.67	Spleen
								ENSG00000139624.12	CERS5	chr12_50116154_A_G_b38	50134702:50135732:clu_2923	0.000000000057	0.76	Brain - Hippocampus
								ENSG00000139624.12	CERS5	chr12_50116154_A_G_b38	50134068:50134546:clu_3797	0.000000000061	-0.53	Stomach
								ENSG00000178449.8	COX14	chr12_50116154_A_G_b38	50112301:50118493:clu_3574	0.00000000011	-0.44	Cells - Cultured fibroblasts
								ENSG00000272368.2	RP4-605O3.4	chr12_50116154_A_G_b38	50112301:50118493:clu_3574	0.00000000011	-0.44	Cells - Cultured fibroblasts
								ENSG00000139624.12	CERS5	chr12_50116154_A_G_b38	50134068:50134546:clu_3822	0.00000000022	-0.5	Heart - Atrial Appendage
								ENSG00000178449.8	COX14	chr12_50116154_A_G_b38	50112301:50118493:clu_4406	0.00000000038	-0.38	Skin - Sun Exposed (Lower leg)
								ENSG00000272368.2	RP4-605O3.4	chr12_50116154_A_G_b38	50112301:50118493:clu_4406	0.00000000038	-0.38	Skin - Sun Exposed (Lower leg)
								ENSG00000178449.8	COX14	chr12_50116154_A_G_b38	50112301:50165026:clu_3196	0.00000000049	-0.6	Brain - Hypothalamus
								ENSG00000272368.2	RP4-605O3.4	chr12_50116154_A_G_b38	50112301:50165026:clu_3196	0.00000000049	-0.6	Brain - Hypothalamus
								ENSG00000178449.8	COX14	chr12_50116154_A_G_b38	50118552:50120036:clu_4309	0.00000000054	-0.39	Skin - Not Sun Exposed (Suprapubic)
								ENSG00000272368.2	RP4-605O3.4	chr12_50116154_A_G_b38	50118552:50120036:clu_4309	0.00000000054	-0.39	Skin - Not Sun Exposed (Suprapubic)
								ENSG00000178449.8	COX14	chr12_50116154_A_G_b38	50112301:50118493:clu_4541	0.00000000054	-0.34	Thyroid
								ENSG00000272368.2	RP4-605O3.4	chr12_50116154_A_G_b38	50112301:50118493:clu_4541	0.00000000054	-0.34	Thyroid
								ENSG00000178449.8	COX14	chr12_50116154_A_G_b38	50112301:50118493:clu_4608	0.0000000012	-0.38	Lung
								ENSG00000272368.2	RP4-605O3.4	chr12_50116154_A_G_b38	50112301:50118493:clu_4608	0.0000000012	-0.38	Lung
								ENSG00000139624.12	CERS5	chr12_50116154_A_G_b38	50134068:50134546:clu_3763	0.0000000021	-0.66	Prostate
								ENSG00000139624.12	CERS5	chr12_50116154_A_G_b38	50134068:50134546:clu_3580	0.0000000024	-0.64	Artery - Coronary
								ENSG00000178449.8	COX14	chr12_50116154_A_G_b38	50112301:50118493:clu_3545	0.0000000028	-0.58	Spleen
								ENSG00000272368.2	RP4-605O3.4	chr12_50116154_A_G_b38	50112301:50118493:clu_3545	0.0000000028	-0.58	Spleen
								ENSG00000139624.12	CERS5	chr12_50116154_A_G_b38	50134702:50135732:clu_2841	0.0000000029	0.57	Brain - Anterior cingulate cortex (BA24)
								ENSG00000139624.12	CERS5	chr12_50116154_A_G_b38	50130694:50132962:clu_7779	0.0000000032	-0.47	Testis
								ENSG00000178449.8	COX14	chr12_50116154_A_G_b38	50112301:50118493:clu_4292	0.0000000044	-0.32	Adipose - Visceral (Omentum)
								ENSG00000139624.12	CERS5	chr12_50116154_A_G_b38	50134702:50135732:clu_2850	0.0000000061	0.53	Brain - Putamen (basal ganglia)
								ENSG00000139624.12	CERS5	chr12_50116154_A_G_b38	50134068:50134546:clu_3301	0.0000000082	-0.68	Ovary
								ENSG00000139624.12	CERS5	chr12_50116154_A_G_b38	50134068:50134546:clu_3820	0.000000013	-0.33	Muscle - Skeletal
								ENSG00000066117.14	SMARCD1	chr12_50116154_A_G_b38	50096972:50097196:clu_3631	0.000000048	-0.59	Small Intestine - Terminal Ileum
								ENSG00000139624.12	CERS5	chr12_50116154_A_G_b38	50134702:50135732:clu_2784	0.000000063	0.72	Brain - Spinal cord (cervical c-1)
								ENSG00000123268.8	ATF1	chr12_50116154_A_G_b38	50768223:50780140:clu_4630	0.000000088	-0.35	Lung
								ENSG00000139624.12	CERS5	chr12_50116154_A_G_b38	50134068:50134546:clu_3365	0.00000012	-0.41	Heart - Left Ventricle
								ENSG00000178449.8	COX14	chr12_50116154_A_G_b38	50118552:50120036:clu_3871	0.0000002	-0.36	Esophagus - Mucosa
								ENSG00000272368.2	RP4-605O3.4	chr12_50116154_A_G_b38	50118552:50120036:clu_3871	0.0000002	-0.36	Esophagus - Mucosa
								ENSG00000178449.8	COX14	chr12_50116154_A_G_b38	50112301:50118493:clu_4113	0.00000026	-0.35	Colon - Transverse
								ENSG00000272368.2	RP4-605O3.4	chr12_50116154_A_G_b38	50112301:50118493:clu_4113	0.00000026	-0.35	Colon - Transverse
								ENSG00000178449.8	COX14	chr12_50116154_A_G_b38	50112301:50118493:clu_3269	0.00000031	-0.44	Pancreas
								ENSG00000272368.2	RP4-605O3.4	chr12_50116154_A_G_b38	50112301:50118493:clu_3269	0.00000031	-0.44	Pancreas
								ENSG00000178449.8	COX14	chr12_50116154_A_G_b38	50112301:50118493:clu_3796	0.00000038	-0.4	Stomach
								ENSG00000272368.2	RP4-605O3.4	chr12_50116154_A_G_b38	50112301:50118493:clu_3796	0.00000038	-0.4	Stomach
								ENSG00000178449.8	COX14	chr12_50116154_A_G_b38	50112301:50118493:clu_3939	0.0000004	-0.36	Artery - Aorta
								ENSG00000272368.2	RP4-605O3.4	chr12_50116154_A_G_b38	50112301:50118493:clu_3939	0.0000004	-0.36	Artery - Aorta
								ENSG00000139624.12	CERS5	chr12_50116154_A_G_b38	50134068:50134546:clu_3091	0.00000044	-0.65	Uterus
								ENSG00000178449.8	COX14	chr12_50116154_A_G_b38	50112301:50118493:clu_4360	0.0000011	-0.31	Breast - Mammary Tissue
								ENSG00000272368.2	RP4-605O3.4	chr12_50116154_A_G_b38	50112301:50118493:clu_4360	0.0000011	-0.31	Breast - Mammary Tissue
								ENSG00000178449.8	COX14	chr12_50116154_A_G_b38	50112301:50118493:clu_3975	0.0000012	-0.33	Esophagus - Muscularis
								ENSG00000272368.2	RP4-605O3.4	chr12_50116154_A_G_b38	50112301:50118493:clu_3975	0.0000012	-0.33	Esophagus - Muscularis
								ENSG00000139624.12	CERS5	chr12_50116154_A_G_b38	50134068:50134546:clu_3270	0.0000024	-0.43	Pancreas
								ENSG00000178449.8	COX14	chr12_50116154_A_G_b38	50118552:50120036:clu_3376	0.0000024	-0.45	Adrenal Gland
								ENSG00000272368.2	RP4-605O3.4	chr12_50116154_A_G_b38	50118552:50120036:clu_3376	0.0000024	-0.45	Adrenal Gland
								ENSG00000066117.14	SMARCD1	chr12_50116154_A_G_b38	50094572:50095348:clu_4634	0.0000028	0.3	Nerve - Tibial
								ENSG00000178449.8	COX14	chr12_50116154_A_G_b38	50112301:50118493:clu_3579	0.0000097	-0.41	Artery - Coronary
								ENSG00000272368.2	RP4-605O3.4	chr12_50116154_A_G_b38	50112301:50118493:clu_3579	0.0000097	-0.41	Artery - Coronary
12	rs7302981	50144032	rs7967705	50117625	26407	0.92	0.98	ENSG00000139624.12	CERS5	chr12_50117625_T_C_b38	50130694:50134546:clu_4621	1.3E-44	0.76	Nerve - Tibial
								ENSG00000139624.12	CERS5	chr12_50117625_T_C_b38	50134068:50134546:clu_3575	5e-44	-0.86	Cells - Cultured fibroblasts
								ENSG00000139624.12	CERS5	chr12_50117625_T_C_b38	50143204:50167101:clu_4410	1.3E-43	-0.69	Skin - Sun Exposed (Lower leg)
								ENSG00000139624.12	CERS5	chr12_50117625_T_C_b38	50134068:50134546:clu_4544	2.5E-40	-0.78	Thyroid
								ENSG00000139624.12	CERS5	chr12_50117625_T_C_b38	50134068:50134546:clu_4544	2.5E-40	-0.78	Thyroid
								ENSG00000139624.12	CERS5	chr12_50117625_T_C_b38	50143204:50167101:clu_4166	1.1E-39	-0.67	Artery - Tibial
								ENSG00000066117.14	SMARCD1	chr12_50117625_T_C_b38	50096972:50097196:clu_7770	1e-33	-0.94	Testis
								ENSG00000139624.12	CERS5	chr12_50117625_T_C_b38	50143204:50167101:clu_4313	6.9E-30	-0.54	Skin - Not Sun Exposed (Suprapubic)
								ENSG00000066117.14	SMARCD1	chr12_50117625_T_C_b38	50096972:50097196:clu_3571	5e-28	-0.59	Cells - Cultured fibroblasts
								ENSG00000139624.12	CERS5	chr12_50117625_T_C_b38	50134068:50134546:clu_4293	9.3E-24	-0.7	Adipose - Visceral (Omentum)
								ENSG00000139624.12	CERS5	chr12_50117625_T_C_b38	50134068:50134546:clu_4361	2.3E-23	-0.72	Breast - Mammary Tissue
								ENSG00000139624.12	CERS5	chr12_50117625_T_C_b38	50134068:50134546:clu_4480	5.2E-23	-0.57	Adipose - Subcutaneous
								ENSG00000178449.8	COX14	chr12_50117625_T_C_b38	50112301:50118493:clu_3819	6.3E-22	-0.53	Muscle - Skeletal
								ENSG00000139624.12	CERS5	chr12_50117625_T_C_b38	50134068:50134546:clu_4609	2.1E-21	-0.59	Lung
								ENSG00000139624.12	CERS5	chr12_50117625_T_C_b38	50134068:50134546:clu_3316	8.7E-20	-0.54	Whole Blood
								ENSG00000139624.12	CERS5	chr12_50117625_T_C_b38	50134068:50134546:clu_3316	8.7E-20	-0.54	Whole Blood
								ENSG00000139624.12	CERS5	chr12_50117625_T_C_b38	50134068:50134546:clu_3872	1.2E-19	-0.62	Esophagus - Mucosa
								ENSG00000185958.9	FAM186A	chr12_50117625_T_C_b38	50331821:50333923:clu_7788	2.6E-19	0.71	Testis
								ENSG00000139624.12	CERS5	chr12_50117625_T_C_b38	50134068:50134546:clu_3976	3.1E-19	-0.61	Esophagus - Muscularis
								ENSG00000139624.12	CERS5	chr12_50117625_T_C_b38	50134068:50134546:clu_4114	0.0000000000000000074	-0.68	Colon - Transverse
								ENSG00000139624.12	CERS5	chr12_50117625_T_C_b38	50134702:50135732:clu_3310	0.00000000000000006	0.75	Brain - Cortex
								ENSG00000139624.12	CERS5	chr12_50117625_T_C_b38	50134702:50135732:clu_3248	0.00000000000000012	0.7	Brain - Caudate (basal ganglia)
								ENSG00000178449.8	COX14	chr12_50117625_T_C_b38	50112301:50165026:clu_2781	0.00000000000000049	-1	Brain - Spinal cord (cervical c-1)
								ENSG00000272368.2	RP4-605O3.4	chr12_50117625_T_C_b38	50112301:50165026:clu_2781	0.00000000000000049	-1	Brain - Spinal cord (cervical c-1)
								ENSG00000139624.12	CERS5	chr12_50117625_T_C_b38	50134068:50134546:clu_3764	0.0000000000000014	-0.66	Esophagus - Gastroesophageal Junction
								ENSG00000139624.12	CERS5	chr12_50117625_T_C_b38	50134702:50135732:clu_3437	0.0000000000000016	0.72	Brain - Cerebellum
								ENSG00000139624.12	CERS5	chr12_50117625_T_C_b38	50134702:50135732:clu_3332	0.0000000000000095	0.74	Brain - Nucleus accumbens (basal ganglia)
								ENSG00000139624.12	CERS5	chr12_50117625_T_C_b38	50134068:50134546:clu_3941	0.00000000000001	-0.57	Artery - Aorta
								ENSG00000178449.8	COX14	chr12_50117625_T_C_b38	50112301:50118493:clu_4478	0.000000000000011	-0.43	Adipose - Subcutaneous
								ENSG00000139624.12	CERS5	chr12_50117625_T_C_b38	50134068:50134546:clu_3792	0.00000000000002	-0.65	Colon - Sigmoid
								ENSG00000139624.12	CERS5	chr12_50117625_T_C_b38	50134702:50135732:clu_3082	0.000000000000033	0.69	Brain - Frontal Cortex (BA9)
								ENSG00000139624.12	CERS5	chr12_50117625_T_C_b38	50134702:50135732:clu_3295	0.000000000000075	0.77	Brain - Cerebellar Hemisphere
								ENSG00000139624.12	CERS5	chr12_50117625_T_C_b38	50134068:50134546:clu_4059	0.00000000000016	-0.65	Pituitary
								ENSG00000178449.8	COX14	chr12_50117625_T_C_b38	50112301:50165026:clu_3435	0.0000000000002	-0.7	Brain - Cerebellum
								ENSG00000272368.2	RP4-605O3.4	chr12_50117625_T_C_b38	50112301:50165026:clu_3435	0.0000000000002	-0.7	Brain - Cerebellum
								ENSG00000178449.8	COX14	chr12_50117625_T_C_b38	50112301:50165026:clu_3293	0.00000000000026	-0.84	Brain - Cerebellar Hemisphere
								ENSG00000272368.2	RP4-605O3.4	chr12_50117625_T_C_b38	50112301:50165026:clu_3293	0.00000000000026	-0.84	Brain - Cerebellar Hemisphere
								ENSG00000139624.12	CERS5	chr12_50117625_T_C_b38	50134702:50135732:clu_3198	0.00000000000092	0.81	Brain - Hypothalamus
								ENSG00000178449.8	COX14	chr12_50117625_T_C_b38	50112301:50120036:clu_3315	0.0000000000018	0.41	Whole Blood
								ENSG00000272368.2	RP4-605O3.4	chr12_50117625_T_C_b38	50112301:50120036:clu_3315	0.0000000000018	0.41	Whole Blood
								ENSG00000139624.12	CERS5	chr12_50117625_T_C_b38	50134068:50134546:clu_3378	0.0000000000028	-0.7	Adrenal Gland
								ENSG00000139624.12	CERS5	chr12_50117625_T_C_b38	50130694:50134546:clu_3029	0.000000000021	0.86	Cells - EBV-transformed lymphocytes
								ENSG00000139624.12	CERS5	chr12_50117625_T_C_b38	50130694:50134546:clu_3029	0.000000000021	0.86	Cells - EBV-transformed lymphocytes
								ENSG00000139624.12	CERS5	chr12_50117625_T_C_b38	50134068:50134546:clu_3546	0.000000000042	-0.67	Spleen
								ENSG00000139624.12	CERS5	chr12_50117625_T_C_b38	50134702:50135732:clu_2923	0.000000000057	0.76	Brain - Hippocampus
								ENSG00000139624.12	CERS5	chr12_50117625_T_C_b38	50134068:50134546:clu_3797	0.000000000061	-0.53	Stomach
								ENSG00000178449.8	COX14	chr12_50117625_T_C_b38	50112301:50118493:clu_3574	0.00000000011	-0.44	Cells - Cultured fibroblasts
								ENSG00000272368.2	RP4-605O3.4	chr12_50117625_T_C_b38	50112301:50118493:clu_3574	0.00000000011	-0.44	Cells - Cultured fibroblasts
								ENSG00000139624.12	CERS5	chr12_50117625_T_C_b38	50134068:50134546:clu_3822	0.00000000022	-0.5	Heart - Atrial Appendage
								ENSG00000178449.8	COX14	chr12_50117625_T_C_b38	50112301:50118493:clu_4406	0.00000000038	-0.38	Skin - Sun Exposed (Lower leg)
								ENSG00000272368.2	RP4-605O3.4	chr12_50117625_T_C_b38	50112301:50118493:clu_4406	0.00000000038	-0.38	Skin - Sun Exposed (Lower leg)
								ENSG00000178449.8	COX14	chr12_50117625_T_C_b38	50112301:50165026:clu_3196	0.00000000049	-0.6	Brain - Hypothalamus
								ENSG00000272368.2	RP4-605O3.4	chr12_50117625_T_C_b38	50112301:50165026:clu_3196	0.00000000049	-0.6	Brain - Hypothalamus
								ENSG00000178449.8	COX14	chr12_50117625_T_C_b38	50118552:50120036:clu_4309	0.00000000054	-0.39	Skin - Not Sun Exposed (Suprapubic)
								ENSG00000272368.2	RP4-605O3.4	chr12_50117625_T_C_b38	50118552:50120036:clu_4309	0.00000000054	-0.39	Skin - Not Sun Exposed (Suprapubic)
								ENSG00000178449.8	COX14	chr12_50117625_T_C_b38	50112301:50118493:clu_4541	0.00000000054	-0.34	Thyroid
								ENSG00000272368.2	RP4-605O3.4	chr12_50117625_T_C_b38	50112301:50118493:clu_4541	0.00000000054	-0.34	Thyroid
								ENSG00000178449.8	COX14	chr12_50117625_T_C_b38	50112301:50118493:clu_4608	0.0000000012	-0.38	Lung
								ENSG00000272368.2	RP4-605O3.4	chr12_50117625_T_C_b38	50112301:50118493:clu_4608	0.0000000012	-0.38	Lung
								ENSG00000139624.12	CERS5	chr12_50117625_T_C_b38	50134068:50134546:clu_3763	0.0000000021	-0.66	Prostate
								ENSG00000139624.12	CERS5	chr12_50117625_T_C_b38	50134068:50134546:clu_3580	0.0000000024	-0.64	Artery - Coronary
								ENSG00000178449.8	COX14	chr12_50117625_T_C_b38	50112301:50118493:clu_3545	0.0000000028	-0.58	Spleen
								ENSG00000272368.2	RP4-605O3.4	chr12_50117625_T_C_b38	50112301:50118493:clu_3545	0.0000000028	-0.58	Spleen
								ENSG00000139624.12	CERS5	chr12_50117625_T_C_b38	50134702:50135732:clu_2841	0.0000000029	0.57	Brain - Anterior cingulate cortex (BA24)
								ENSG00000139624.12	CERS5	chr12_50117625_T_C_b38	50130694:50132962:clu_7779	0.0000000032	-0.47	Testis
								ENSG00000178449.8	COX14	chr12_50117625_T_C_b38	50112301:50118493:clu_4292	0.0000000044	-0.32	Adipose - Visceral (Omentum)
								ENSG00000139624.12	CERS5	chr12_50117625_T_C_b38	50134702:50135732:clu_2850	0.0000000061	0.53	Brain - Putamen (basal ganglia)
								ENSG00000139624.12	CERS5	chr12_50117625_T_C_b38	50134068:50134546:clu_3301	0.0000000082	-0.68	Ovary
								ENSG00000139624.12	CERS5	chr12_50117625_T_C_b38	50134068:50134546:clu_3820	0.000000013	-0.33	Muscle - Skeletal
								ENSG00000066117.14	SMARCD1	chr12_50117625_T_C_b38	50096972:50097196:clu_3631	0.000000048	-0.59	Small Intestine - Terminal Ileum
								ENSG00000139624.12	CERS5	chr12_50117625_T_C_b38	50134702:50135732:clu_2784	0.000000063	0.72	Brain - Spinal cord (cervical c-1)
								ENSG00000123268.8	ATF1	chr12_50117625_T_C_b38	50768223:50780140:clu_4630	0.000000088	-0.35	Lung
								ENSG00000139624.12	CERS5	chr12_50117625_T_C_b38	50134068:50134546:clu_3365	0.00000012	-0.41	Heart - Left Ventricle
								ENSG00000178449.8	COX14	chr12_50117625_T_C_b38	50118552:50120036:clu_3871	0.0000002	-0.36	Esophagus - Mucosa
								ENSG00000272368.2	RP4-605O3.4	chr12_50117625_T_C_b38	50118552:50120036:clu_3871	0.0000002	-0.36	Esophagus - Mucosa
								ENSG00000178449.8	COX14	chr12_50117625_T_C_b38	50112301:50118493:clu_4113	0.00000026	-0.35	Colon - Transverse
								ENSG00000272368.2	RP4-605O3.4	chr12_50117625_T_C_b38	50112301:50118493:clu_4113	0.00000026	-0.35	Colon - Transverse
								ENSG00000178449.8	COX14	chr12_50117625_T_C_b38	50112301:50118493:clu_3269	0.00000031	-0.44	Pancreas
								ENSG00000272368.2	RP4-605O3.4	chr12_50117625_T_C_b38	50112301:50118493:clu_3269	0.00000031	-0.44	Pancreas
								ENSG00000178449.8	COX14	chr12_50117625_T_C_b38	50112301:50118493:clu_3796	0.00000038	-0.4	Stomach
								ENSG00000272368.2	RP4-605O3.4	chr12_50117625_T_C_b38	50112301:50118493:clu_3796	0.00000038	-0.4	Stomach
								ENSG00000178449.8	COX14	chr12_50117625_T_C_b38	50112301:50118493:clu_3939	0.0000004	-0.36	Artery - Aorta
								ENSG00000272368.2	RP4-605O3.4	chr12_50117625_T_C_b38	50112301:50118493:clu_3939	0.0000004	-0.36	Artery - Aorta
								ENSG00000139624.12	CERS5	chr12_50117625_T_C_b38	50134068:50134546:clu_3091	0.00000044	-0.65	Uterus
								ENSG00000178449.8	COX14	chr12_50117625_T_C_b38	50112301:50118493:clu_4360	0.0000011	-0.31	Breast - Mammary Tissue
								ENSG00000272368.2	RP4-605O3.4	chr12_50117625_T_C_b38	50112301:50118493:clu_4360	0.0000011	-0.31	Breast - Mammary Tissue
								ENSG00000178449.8	COX14	chr12_50117625_T_C_b38	50112301:50118493:clu_3975	0.0000012	-0.33	Esophagus - Muscularis
								ENSG00000272368.2	RP4-605O3.4	chr12_50117625_T_C_b38	50112301:50118493:clu_3975	0.0000012	-0.33	Esophagus - Muscularis
								ENSG00000139624.12	CERS5	chr12_50117625_T_C_b38	50134068:50134546:clu_3270	0.0000024	-0.43	Pancreas
								ENSG00000178449.8	COX14	chr12_50117625_T_C_b38	50118552:50120036:clu_3376	0.0000024	-0.45	Adrenal Gland
								ENSG00000272368.2	RP4-605O3.4	chr12_50117625_T_C_b38	50118552:50120036:clu_3376	0.0000024	-0.45	Adrenal Gland
								ENSG00000066117.14	SMARCD1	chr12_50117625_T_C_b38	50094572:50095348:clu_4634	0.0000028	0.3	Nerve - Tibial
								ENSG00000178449.8	COX14	chr12_50117625_T_C_b38	50112301:50118493:clu_3579	0.0000097	-0.41	Artery - Coronary
								ENSG00000272368.2	RP4-605O3.4	chr12_50117625_T_C_b38	50112301:50118493:clu_3579	0.0000097	-0.41	Artery - Coronary
12	rs7302981	50144032	rs7972842	50122540	21492	0.95	0.98	ENSG00000139624.12	CERS5	chr12_50122540_G_T_b38	50130694:50134546:clu_4621	5e-45	0.77	Nerve - Tibial
								ENSG00000139624.12	CERS5	chr12_50122540_G_T_b38	50134068:50134546:clu_3575	8.7E-44	-0.86	Cells - Cultured fibroblasts
								ENSG00000139624.12	CERS5	chr12_50122540_G_T_b38	50143204:50167101:clu_4410	3.7E-43	-0.68	Skin - Sun Exposed (Lower leg)
								ENSG00000139624.12	CERS5	chr12_50122540_G_T_b38	50143204:50167101:clu_4166	1.7E-39	-0.67	Artery - Tibial
								ENSG00000139624.12	CERS5	chr12_50122540_G_T_b38	50134068:50134546:clu_4544	6.1E-39	-0.76	Thyroid
								ENSG00000139624.12	CERS5	chr12_50122540_G_T_b38	50134068:50134546:clu_4544	6.1E-39	-0.76	Thyroid
								ENSG00000066117.14	SMARCD1	chr12_50122540_G_T_b38	50096972:50097196:clu_7770	1.6E-33	-0.93	Testis
								ENSG00000139624.12	CERS5	chr12_50122540_G_T_b38	50143204:50167101:clu_4313	1e-28	-0.53	Skin - Not Sun Exposed (Suprapubic)
								ENSG00000066117.14	SMARCD1	chr12_50122540_G_T_b38	50096972:50097196:clu_3571	4e-28	-0.59	Cells - Cultured fibroblasts
								ENSG00000139624.12	CERS5	chr12_50122540_G_T_b38	50134068:50134546:clu_4293	2.7E-23	-0.69	Adipose - Visceral (Omentum)
								ENSG00000139624.12	CERS5	chr12_50122540_G_T_b38	50134068:50134546:clu_4480	9.6E-23	-0.57	Adipose - Subcutaneous
								ENSG00000139624.12	CERS5	chr12_50122540_G_T_b38	50134068:50134546:clu_4361	1.4E-22	-0.71	Breast - Mammary Tissue
								ENSG00000178449.8	COX14	chr12_50122540_G_T_b38	50112301:50118493:clu_3819	2.5E-22	-0.53	Muscle - Skeletal
								ENSG00000139624.12	CERS5	chr12_50122540_G_T_b38	50134068:50134546:clu_4609	6.6E-21	-0.58	Lung
								ENSG00000139624.12	CERS5	chr12_50122540_G_T_b38	50134068:50134546:clu_3872	1.8E-19	-0.62	Esophagus - Mucosa
								ENSG00000185958.9	FAM186A	chr12_50122540_G_T_b38	50331821:50333923:clu_7788	3.8E-19	0.71	Testis
								ENSG00000139624.12	CERS5	chr12_50122540_G_T_b38	50134068:50134546:clu_3316	5.2E-19	-0.52	Whole Blood
								ENSG00000139624.12	CERS5	chr12_50122540_G_T_b38	50134068:50134546:clu_3316	5.2E-19	-0.52	Whole Blood
								ENSG00000139624.12	CERS5	chr12_50122540_G_T_b38	50134068:50134546:clu_3976	0.0000000000000000014	-0.59	Esophagus - Muscularis
								ENSG00000139624.12	CERS5	chr12_50122540_G_T_b38	50134068:50134546:clu_4114	0.0000000000000000079	-0.68	Colon - Transverse
								ENSG00000139624.12	CERS5	chr12_50122540_G_T_b38	50134702:50135732:clu_3310	0.00000000000000012	0.74	Brain - Cortex
								ENSG00000139624.12	CERS5	chr12_50122540_G_T_b38	50134702:50135732:clu_3248	0.00000000000000012	0.7	Brain - Caudate (basal ganglia)
								ENSG00000178449.8	COX14	chr12_50122540_G_T_b38	50112301:50165026:clu_2781	0.00000000000000049	-1	Brain - Spinal cord (cervical c-1)
								ENSG00000272368.2	RP4-605O3.4	chr12_50122540_G_T_b38	50112301:50165026:clu_2781	0.00000000000000049	-1	Brain - Spinal cord (cervical c-1)
								ENSG00000139624.12	CERS5	chr12_50122540_G_T_b38	50134702:50135732:clu_3437	0.0000000000000016	0.72	Brain - Cerebellum
								ENSG00000139624.12	CERS5	chr12_50122540_G_T_b38	50134068:50134546:clu_3764	0.0000000000000031	-0.65	Esophagus - Gastroesophageal Junction
								ENSG00000178449.8	COX14	chr12_50122540_G_T_b38	50112301:50118493:clu_4478	0.0000000000000062	-0.43	Adipose - Subcutaneous
								ENSG00000139624.12	CERS5	chr12_50122540_G_T_b38	50134068:50134546:clu_3941	0.0000000000000065	-0.58	Artery - Aorta
								ENSG00000139624.12	CERS5	chr12_50122540_G_T_b38	50134702:50135732:clu_3332	0.0000000000000095	0.74	Brain - Nucleus accumbens (basal ganglia)
								ENSG00000139624.12	CERS5	chr12_50122540_G_T_b38	50134068:50134546:clu_3792	0.000000000000011	-0.65	Colon - Sigmoid
								ENSG00000139624.12	CERS5	chr12_50122540_G_T_b38	50134702:50135732:clu_3082	0.000000000000033	0.69	Brain - Frontal Cortex (BA9)
								ENSG00000139624.12	CERS5	chr12_50122540_G_T_b38	50134702:50135732:clu_3295	0.000000000000075	0.77	Brain - Cerebellar Hemisphere
								ENSG00000178449.8	COX14	chr12_50122540_G_T_b38	50112301:50165026:clu_3435	0.0000000000002	-0.7	Brain - Cerebellum
								ENSG00000272368.2	RP4-605O3.4	chr12_50122540_G_T_b38	50112301:50165026:clu_3435	0.0000000000002	-0.7	Brain - Cerebellum
								ENSG00000178449.8	COX14	chr12_50122540_G_T_b38	50112301:50165026:clu_3293	0.00000000000026	-0.84	Brain - Cerebellar Hemisphere
								ENSG00000272368.2	RP4-605O3.4	chr12_50122540_G_T_b38	50112301:50165026:clu_3293	0.00000000000026	-0.84	Brain - Cerebellar Hemisphere
								ENSG00000139624.12	CERS5	chr12_50122540_G_T_b38	50134068:50134546:clu_4059	0.00000000000052	-0.64	Pituitary
								ENSG00000139624.12	CERS5	chr12_50122540_G_T_b38	50134702:50135732:clu_3198	0.00000000000092	0.81	Brain - Hypothalamus
								ENSG00000178449.8	COX14	chr12_50122540_G_T_b38	50112301:50120036:clu_3315	0.00000000000096	0.42	Whole Blood
								ENSG00000272368.2	RP4-605O3.4	chr12_50122540_G_T_b38	50112301:50120036:clu_3315	0.00000000000096	0.42	Whole Blood
								ENSG00000139624.12	CERS5	chr12_50122540_G_T_b38	50134068:50134546:clu_3378	0.0000000000033	-0.69	Adrenal Gland
								ENSG00000139624.12	CERS5	chr12_50122540_G_T_b38	50130694:50134546:clu_3029	0.000000000016	0.85	Cells - EBV-transformed lymphocytes
								ENSG00000139624.12	CERS5	chr12_50122540_G_T_b38	50130694:50134546:clu_3029	0.000000000016	0.85	Cells - EBV-transformed lymphocytes
								ENSG00000139624.12	CERS5	chr12_50122540_G_T_b38	50134068:50134546:clu_3546	0.000000000022	-0.67	Spleen
								ENSG00000139624.12	CERS5	chr12_50122540_G_T_b38	50134068:50134546:clu_3797	0.000000000027	-0.54	Stomach
								ENSG00000139624.12	CERS5	chr12_50122540_G_T_b38	50134702:50135732:clu_2923	0.000000000057	0.76	Brain - Hippocampus
								ENSG00000178449.8	COX14	chr12_50122540_G_T_b38	50112301:50118493:clu_3574	0.000000000058	-0.44	Cells - Cultured fibroblasts
								ENSG00000272368.2	RP4-605O3.4	chr12_50122540_G_T_b38	50112301:50118493:clu_3574	0.000000000058	-0.44	Cells - Cultured fibroblasts
								ENSG00000178449.8	COX14	chr12_50122540_G_T_b38	50112301:50118493:clu_4406	0.00000000012	-0.39	Skin - Sun Exposed (Lower leg)
								ENSG00000272368.2	RP4-605O3.4	chr12_50122540_G_T_b38	50112301:50118493:clu_4406	0.00000000012	-0.39	Skin - Sun Exposed (Lower leg)
								ENSG00000178449.8	COX14	chr12_50122540_G_T_b38	50118552:50120036:clu_4309	0.00000000015	-0.4	Skin - Not Sun Exposed (Suprapubic)
								ENSG00000272368.2	RP4-605O3.4	chr12_50122540_G_T_b38	50118552:50120036:clu_4309	0.00000000015	-0.4	Skin - Not Sun Exposed (Suprapubic)
								ENSG00000178449.8	COX14	chr12_50122540_G_T_b38	50112301:50118493:clu_4541	0.00000000016	-0.35	Thyroid
								ENSG00000272368.2	RP4-605O3.4	chr12_50122540_G_T_b38	50112301:50118493:clu_4541	0.00000000016	-0.35	Thyroid
								ENSG00000178449.8	COX14	chr12_50122540_G_T_b38	50112301:50118493:clu_4608	0.00000000028	-0.39	Lung
								ENSG00000272368.2	RP4-605O3.4	chr12_50122540_G_T_b38	50112301:50118493:clu_4608	0.00000000028	-0.39	Lung
								ENSG00000139624.12	CERS5	chr12_50122540_G_T_b38	50134068:50134546:clu_3822	0.00000000031	-0.5	Heart - Atrial Appendage
								ENSG00000178449.8	COX14	chr12_50122540_G_T_b38	50112301:50165026:clu_3196	0.00000000049	-0.6	Brain - Hypothalamus
								ENSG00000272368.2	RP4-605O3.4	chr12_50122540_G_T_b38	50112301:50165026:clu_3196	0.00000000049	-0.6	Brain - Hypothalamus
								ENSG00000139624.12	CERS5	chr12_50122540_G_T_b38	50134068:50134546:clu_3763	0.00000000054	-0.68	Prostate
								ENSG00000178449.8	COX14	chr12_50122540_G_T_b38	50112301:50118493:clu_4292	0.00000000075	-0.33	Adipose - Visceral (Omentum)
								ENSG00000139624.12	CERS5	chr12_50122540_G_T_b38	50134702:50135732:clu_2841	0.0000000029	0.57	Brain - Anterior cingulate cortex (BA24)
								ENSG00000139624.12	CERS5	chr12_50122540_G_T_b38	50134068:50134546:clu_3580	0.0000000046	-0.63	Artery - Coronary
								ENSG00000178449.8	COX14	chr12_50122540_G_T_b38	50112301:50118493:clu_3545	0.0000000056	-0.57	Spleen
								ENSG00000272368.2	RP4-605O3.4	chr12_50122540_G_T_b38	50112301:50118493:clu_3545	0.0000000056	-0.57	Spleen
								ENSG00000139624.12	CERS5	chr12_50122540_G_T_b38	50134702:50135732:clu_2850	0.0000000061	0.53	Brain - Putamen (basal ganglia)
								ENSG00000139624.12	CERS5	chr12_50122540_G_T_b38	50134068:50134546:clu_3301	0.0000000082	-0.68	Ovary
								ENSG00000139624.12	CERS5	chr12_50122540_G_T_b38	50134068:50134546:clu_3820	0.0000000092	-0.33	Muscle - Skeletal
								ENSG00000139624.12	CERS5	chr12_50122540_G_T_b38	50130694:50132962:clu_7779	0.000000018	-0.44	Testis
								ENSG00000139624.12	CERS5	chr12_50122540_G_T_b38	50134702:50135732:clu_2784	0.000000063	0.72	Brain - Spinal cord (cervical c-1)
								ENSG00000178449.8	COX14	chr12_50122540_G_T_b38	50112301:50118493:clu_4113	0.000000067	-0.37	Colon - Transverse
								ENSG00000272368.2	RP4-605O3.4	chr12_50122540_G_T_b38	50112301:50118493:clu_4113	0.000000067	-0.37	Colon - Transverse
								ENSG00000123268.8	ATF1	chr12_50122540_G_T_b38	50768223:50780140:clu_4630	0.000000067	-0.35	Lung
								ENSG00000139624.12	CERS5	chr12_50122540_G_T_b38	50134068:50134546:clu_3365	0.00000012	-0.41	Heart - Left Ventricle
								ENSG00000066117.14	SMARCD1	chr12_50122540_G_T_b38	50096972:50097196:clu_3631	0.00000013	-0.57	Small Intestine - Terminal Ileum
								ENSG00000178449.8	COX14	chr12_50122540_G_T_b38	50118552:50120036:clu_3871	0.00000013	-0.36	Esophagus - Mucosa
								ENSG00000272368.2	RP4-605O3.4	chr12_50122540_G_T_b38	50118552:50120036:clu_3871	0.00000013	-0.36	Esophagus - Mucosa
								ENSG00000178449.8	COX14	chr12_50122540_G_T_b38	50112301:50118493:clu_3269	0.00000027	-0.44	Pancreas
								ENSG00000272368.2	RP4-605O3.4	chr12_50122540_G_T_b38	50112301:50118493:clu_3269	0.00000027	-0.44	Pancreas
								ENSG00000178449.8	COX14	chr12_50122540_G_T_b38	50112301:50118493:clu_3796	0.00000027	-0.4	Stomach
								ENSG00000272368.2	RP4-605O3.4	chr12_50122540_G_T_b38	50112301:50118493:clu_3796	0.00000027	-0.4	Stomach
								ENSG00000178449.8	COX14	chr12_50122540_G_T_b38	50112301:50118493:clu_3975	0.00000034	-0.34	Esophagus - Muscularis
								ENSG00000272368.2	RP4-605O3.4	chr12_50122540_G_T_b38	50112301:50118493:clu_3975	0.00000034	-0.34	Esophagus - Muscularis
								ENSG00000178449.8	COX14	chr12_50122540_G_T_b38	50112301:50118493:clu_3939	0.00000038	-0.36	Artery - Aorta
								ENSG00000272368.2	RP4-605O3.4	chr12_50122540_G_T_b38	50112301:50118493:clu_3939	0.00000038	-0.36	Artery - Aorta
								ENSG00000139624.12	CERS5	chr12_50122540_G_T_b38	50134068:50134546:clu_3091	0.00000044	-0.65	Uterus
								ENSG00000178449.8	COX14	chr12_50122540_G_T_b38	50112301:50118493:clu_4360	0.00000083	-0.31	Breast - Mammary Tissue
								ENSG00000272368.2	RP4-605O3.4	chr12_50122540_G_T_b38	50112301:50118493:clu_4360	0.00000083	-0.31	Breast - Mammary Tissue
								ENSG00000178449.8	COX14	chr12_50122540_G_T_b38	50118552:50120036:clu_3376	0.0000015	-0.46	Adrenal Gland
								ENSG00000272368.2	RP4-605O3.4	chr12_50122540_G_T_b38	50118552:50120036:clu_3376	0.0000015	-0.46	Adrenal Gland
								ENSG00000066117.14	SMARCD1	chr12_50122540_G_T_b38	50094572:50095348:clu_4634	0.0000017	0.31	Nerve - Tibial
								ENSG00000139624.12	CERS5	chr12_50122540_G_T_b38	50134068:50134546:clu_3639	0.0000021	-0.57	Small Intestine - Terminal Ileum
								ENSG00000139624.12	CERS5	chr12_50122540_G_T_b38	50134068:50134546:clu_3270	0.0000042	-0.41	Pancreas
								ENSG00000178449.8	COX14	chr12_50122540_G_T_b38	50112301:50118493:clu_3579	0.000014	-0.4	Artery - Coronary
								ENSG00000272368.2	RP4-605O3.4	chr12_50122540_G_T_b38	50112301:50118493:clu_3579	0.000014	-0.4	Artery - Coronary
								ENSG00000272368.2	RP4-605O3.4	chr12_50122540_G_T_b38	50112301:50118493:clu_4162	0.000027	-0.24	Artery - Tibial
12	rs7302981	50144032	rs2178173	50124146	19886	0.95	0.98	ENSG00000139624.12	CERS5	chr12_50124146_A_G_b38	50130694:50134546:clu_4621	1.3E-44	0.76	Nerve - Tibial
								ENSG00000139624.12	CERS5	chr12_50124146_A_G_b38	50134068:50134546:clu_3575	5e-44	-0.86	Cells - Cultured fibroblasts
								ENSG00000139624.12	CERS5	chr12_50124146_A_G_b38	50143204:50167101:clu_4410	1.3E-43	-0.69	Skin - Sun Exposed (Lower leg)
								ENSG00000139624.12	CERS5	chr12_50124146_A_G_b38	50134068:50134546:clu_4544	2.5E-40	-0.78	Thyroid
								ENSG00000139624.12	CERS5	chr12_50124146_A_G_b38	50134068:50134546:clu_4544	2.5E-40	-0.78	Thyroid
								ENSG00000139624.12	CERS5	chr12_50124146_A_G_b38	50143204:50167101:clu_4166	1.1E-39	-0.67	Artery - Tibial
								ENSG00000066117.14	SMARCD1	chr12_50124146_A_G_b38	50096972:50097196:clu_7770	1e-33	-0.94	Testis
								ENSG00000139624.12	CERS5	chr12_50124146_A_G_b38	50143204:50167101:clu_4313	6.9E-30	-0.54	Skin - Not Sun Exposed (Suprapubic)
								ENSG00000066117.14	SMARCD1	chr12_50124146_A_G_b38	50096972:50097196:clu_3571	5e-28	-0.59	Cells - Cultured fibroblasts
								ENSG00000139624.12	CERS5	chr12_50124146_A_G_b38	50134068:50134546:clu_4293	9.3E-24	-0.7	Adipose - Visceral (Omentum)
								ENSG00000139624.12	CERS5	chr12_50124146_A_G_b38	50134068:50134546:clu_4361	2.3E-23	-0.72	Breast - Mammary Tissue
								ENSG00000139624.12	CERS5	chr12_50124146_A_G_b38	50134068:50134546:clu_4480	5.2E-23	-0.57	Adipose - Subcutaneous
								ENSG00000178449.8	COX14	chr12_50124146_A_G_b38	50112301:50118493:clu_3819	6.3E-22	-0.53	Muscle - Skeletal
								ENSG00000139624.12	CERS5	chr12_50124146_A_G_b38	50134068:50134546:clu_4609	2.1E-21	-0.59	Lung
								ENSG00000139624.12	CERS5	chr12_50124146_A_G_b38	50134068:50134546:clu_3316	8.7E-20	-0.54	Whole Blood
								ENSG00000139624.12	CERS5	chr12_50124146_A_G_b38	50134068:50134546:clu_3316	8.7E-20	-0.54	Whole Blood
								ENSG00000139624.12	CERS5	chr12_50124146_A_G_b38	50134068:50134546:clu_3872	1.2E-19	-0.62	Esophagus - Mucosa
								ENSG00000185958.9	FAM186A	chr12_50124146_A_G_b38	50331821:50333923:clu_7788	2.6E-19	0.71	Testis
								ENSG00000139624.12	CERS5	chr12_50124146_A_G_b38	50134068:50134546:clu_3976	3.1E-19	-0.61	Esophagus - Muscularis
								ENSG00000139624.12	CERS5	chr12_50124146_A_G_b38	50134068:50134546:clu_4114	0.0000000000000000074	-0.68	Colon - Transverse
								ENSG00000139624.12	CERS5	chr12_50124146_A_G_b38	50134702:50135732:clu_3310	0.00000000000000006	0.75	Brain - Cortex
								ENSG00000139624.12	CERS5	chr12_50124146_A_G_b38	50134702:50135732:clu_3248	0.00000000000000012	0.7	Brain - Caudate (basal ganglia)
								ENSG00000178449.8	COX14	chr12_50124146_A_G_b38	50112301:50165026:clu_2781	0.00000000000000049	-1	Brain - Spinal cord (cervical c-1)
								ENSG00000272368.2	RP4-605O3.4	chr12_50124146_A_G_b38	50112301:50165026:clu_2781	0.00000000000000049	-1	Brain - Spinal cord (cervical c-1)
								ENSG00000139624.12	CERS5	chr12_50124146_A_G_b38	50134068:50134546:clu_3764	0.0000000000000014	-0.66	Esophagus - Gastroesophageal Junction
								ENSG00000139624.12	CERS5	chr12_50124146_A_G_b38	50134702:50135732:clu_3437	0.0000000000000016	0.72	Brain - Cerebellum
								ENSG00000139624.12	CERS5	chr12_50124146_A_G_b38	50134702:50135732:clu_3332	0.0000000000000095	0.74	Brain - Nucleus accumbens (basal ganglia)
[truncated: 3,368 more rows]
