# Supplementary material for: Risk Effects of rs1799945 Polymorphism of the HFE Gene and Intergenic Interactions of GWAS-Significant Loci for Arterial Hypertension in the Caucasian Population of Central Russia
Source: Int J Mol Sci. 2023 May 5;24(9):8309. doi: 10.3390/ijms24098309 (PMC10179076; doi:10.3390/ijms24098309)
Supplement: Supplementary file 1 [file ijms-24-08309-s001.zip › Suppl Table S11.xlsx]

## Sheet: Лист1
Supplementary Table S11. Gene set enrichment analysis of biological pathways with 101 AH-associated genes (AH-associated polymorphisms and SNPs in high LD (r2≥0.80) functionality in various tissue/organs )
(Gene Ontology Portal tools, http://geneontology.org).
Database	Gene set	Original # genes in gene set	# genes in gene set analyzed by Gene Ontology	Fold Enrichment	raw P-value	FDR
GO biological process complete	peptide antigen assembly with MHC class II protein complex (GO:0002503)	16	5	82.49	1.30E-08	2.05E-04
	MHC class II protein complex assembly (GO:0002399)	16	5	82.49	1.30E-08	1.02E-04
	peptide antigen assembly with MHC protein complex (GO:0002501)	20	5	65.99	3.37E-08	1.76E-04
	MHC protein complex assembly (GO:0002396)	20	5	65.99	3.37E-08	1.32E-04
	antigen processing and presentation of exogenous peptide antigen via MHC class II (GO:0019886)	30	5	43.99	2.00E-07	5.22E-04
	antigen processing and presentation of peptide antigen via MHC class II (GO:0002495)	32	5	41.24	2.67E-07	5.23E-04
	antigen processing and presentation of peptide or polysaccharide antigen via MHC class II (GO:0002504)	34	5	38.82	3.50E-07	6.10E-04
	antigen processing and presentation of exogenous peptide antigen (GO:0002478)	40	5	33.00	7.30E-07	1.14E-03
	immunoglobulin production involved in immunoglobulin-mediated immune response (GO:0002381)	46	5	28.69	1.38E-06	1.66E-03
	antigen processing and presentation of exogenous antigen (GO:0019884)	49	5	26.93	1.84E-06	2.06E-03
	antigen processing and presentation of peptide antigen (GO:0048002)	62	6	25.54	2.16E-07	4.84E-04
	antigen processing and presentation (GO:0019882)	96	6	16.50	2.40E-06	2.51E-03
	cellular response to topologically incorrect protein (GO:0035967)	100	5	13.20	4.84E-05	3.03E-02
	positive regulation of T cell activation (GO:0050870)	253	8	8.35	6.35E-06	5.86E-03
	positive regulation of leukocyte cell-cell adhesion (GO:1903039)	276	8	7.65	1.18E-05	9.70E-03
	positive regulation of cell-cell adhesion (GO:0022409)	324	9	7.33	4.51E-06	4.42E-03
	lymphocyte mediated immunity (GO:0002449)	257	7	7.19	6.25E-05	3.50E-02
	adaptive immune response based on somatic recombination of immune receptors built from immunoglobulin superfamily domains (GO:0002460)	265	7	6.97	7.54E-05	3.94E-02
	regulation of leukocyte cell-cell adhesion (GO:1903037)	369	9	6.44	1.25E-05	9.79E-03
	regulation of T cell activation (GO:0050863)	377	9	6.30	1.47E-05	1.10E-02
	activation of immune response (GO:0002253)	356	8	5.93	6.87E-05	3.72E-02
	regulation of cell-cell adhesion (GO:0022407)	484	10	5.45	1.63E-05	1.07E-02
	regulation of lymphocyte activation (GO:0051249)	591	11	4.91	1.55E-05	1.11E-02
	regulation of leukocyte activation (GO:0002694)	684	11	4.24	5.76E-05	3.47E-02
	regulation of immune response (GO:0050776)	935	14	3.95	1.11E-05	9.66E-03
	positive regulation of immune system process (GO:0002684)	967	14	3.82	1.61E-05	1.10E-02
	protein-containing complex assembly (GO:0065003)	1270	18	3.74	1.06E-06	1.51E-03
	regulation of immune system process (GO:0002682)	1520	21	3.65	1.62E-07	5.07E-04
	protein-containing complex organization (GO:0043933)	1423	19	3.52	1.21E-06	1.58E-03
	cellular component assembly (GO:0022607)	2394	22	2.53	5.85E-05	3.40E-02
GO molecular function complete	MHC class II receptor activity (GO:0032395)	10	4	> 100	1.83E-07	4.54E-04
	MHC class II protein complex binding (GO:0023026)	27	5	48.88	1.25E-07	6.22E-04
	MHC protein complex binding (GO:0023023)	36	5	36.66	4.53E-07	7.51E-04
	peptide antigen binding (GO:0042605)	38	5	34.73	5.79E-07	7.20E-04
GO cellular component complete	protein kinase CK2 complex (GO:0005956)	5	2	> 100	2.92E-04	1.81E-02
	MHC class II protein complex (GO:0042613)	18	5	73.32	2.15E-08	7.30E-06
	U6 snRNP (GO:0005688)	8	2	65.99	6.21E-04	3.43E-02
	MHC protein complex (GO:0042611)	26	6	60.91	1.99E-09	4.07E-06
	integral component of lumenal side of endoplasmic reticulum membrane (GO:0071556)	29	6	54.61	3.53E-09	3.61E-06
	lumenal side of endoplasmic reticulum membrane (GO:0098553)	29	6	54.61	3.53E-09	2.41E-06
	lumenal side of membrane (GO:0098576)	36	6	43.99	1.12E-08	4.57E-06
	ER to Golgi transport vesicle membrane (GO:0012507)	62	6	25.54	2.16E-07	6.30E-05
	clathrin-coated endocytic vesicle membrane (GO:0030669)	72	5	18.33	1.07E-05	1.83E-03
	COPII-coated ER to Golgi transport vesicle (GO:0030134)	94	6	16.85	2.14E-06	5.46E-04
	clathrin-coated endocytic vesicle (GO:0045334)	90	5	14.66	2.99E-05	3.05E-03
	trans-Golgi network membrane (GO:0032588)	102	5	12.94	5.29E-05	4.33E-03
	clathrin-coated vesicle membrane (GO:0030665)	132	6	12.00	1.38E-05	2.01E-03
	integral component of endoplasmic reticulum membrane (GO:0030176)	169	7	10.93	4.58E-06	1.04E-03
	intrinsic component of endoplasmic reticulum membrane (GO:0031227)	177	7	10.44	6.13E-06	1.25E-03
	brush border (GO:0005903)	105	4	10.06	7.74E-04	4.16E-02
	coated vesicle membrane (GO:0030662)	197	7	9.38	1.20E-05	1.89E-03
	clathrin-coated vesicle (GO:0030136)	212	7	8.72	1.90E-05	2.43E-03
	transport vesicle membrane (GO:0030658)	226	7	8.18	2.83E-05	3.04E-03
	endocytic vesicle membrane (GO:0030666)	195	6	8.12	1.13E-04	8.23E-03
	coated vesicle (GO:0030135)	310	8	6.81	2.65E-05	3.18E-03
	side of membrane (GO:0098552)	711	16	5.94	1.05E-08	5.36E-06
	external side of plasma membrane (GO:0009897)	485	10	5.44	1.66E-05	2.26E-03
	integral component of organelle membrane (GO:0031301)	398	8	5.31	1.46E-04	1.03E-02
	intrinsic component of organelle membrane (GO:0031300)	428	8	4.93	2.37E-04	1.62E-02
	transport vesicle (GO:0030133)	429	8	4.92	2.41E-04	1.59E-02
	vacuolar membrane (GO:0005774)	462	8	4.57	3.92E-04	2.23E-02
	cell surface (GO:0009986)	995	12	3.18	3.73E-04	2.18E-02
	extracellular exosome (GO:0070062)	2100	21	2.64	2.65E-05	3.01E-03
	extracellular vesicle (GO:1903561)	2123	21	2.61	3.12E-05	3.03E-03
	extracellular organelle (GO:0043230)	2124	21	2.61	3.14E-05	2.92E-03
	extracellular membrane-bounded organelle (GO:0065010)	2124	21	2.61	3.14E-05	2.79E-03
	extracellular space (GO:0005615)	3430	26	2.00	3.40E-04	2.05E-02
	vesicle (GO:0031982)	3975	30	1.99	7.97E-05	6.26E-03
	extracellular region (GO:0005576)	4396	32	1.92	8.29E-05	6.28E-03
	plasma membrane (GO:0005886)	5977	42	1.85	7.32E-06	1.36E-03
	cell periphery (GO:0071944)	6460	42	1.72	4.28E-05	3.64E-03
	membrane (GO:0016020)	9956	54	1.43	2.42E-04	1.54E-02
PANTHER GO-Slim Molecular Function	misfolded protein binding (GO:0051787)	16	3	49.49	4.80E-05	2.62E-02
PANTHER GO-Slim Biological Process	regulation of mitotic spindle organization (GO:0060236)	6	2	87.99	3.88E-04	1.91E-02
	antigen processing and presentation (GO:0019882)	41	9	57.94	2.13E-13	4.74E-10
	T cell mediated immunity (GO:0002456)	22	4	47.99	2.63E-06	3.66E-04
	positive regulation of adaptive immune response (GO:0002821)	27	4	39.11	5.47E-06	6.07E-04
	positive regulation of leukocyte cell-cell adhesion (GO:1903039)	39	5	33.84	6.51E-07	1.44E-04
	positive regulation of T cell activation (GO:0050870)	39	5	33.84	6.51E-07	1.31E-04
	positive regulation of cell-cell adhesion (GO:0022409)	40	5	33.00	7.30E-07	1.35E-04
	positive regulation of lymphocyte mediated immunity (GO:0002708)	33	4	32.00	1.13E-05	1.14E-03
	positive regulation of leukocyte mediated immunity (GO:0002705)	36	4	29.33	1.55E-05	1.49E-03
	regulation of adaptive immune response (GO:0002819)	36	4	29.33	1.55E-05	1.43E-03
	positive regulation of cell adhesion (GO:0045785)	48	5	27.50	1.67E-06	2.66E-04
	regulation of leukocyte cell-cell adhesion (GO:1903037)	51	5	25.88	2.21E-06	3.27E-04
	regulation of lymphocyte mediated immunity (GO:0002706)	41	4	25.75	2.49E-05	1.97E-03
	regulation of T cell activation (GO:0050863)	53	5	24.90	2.64E-06	3.44E-04
	positive regulation of immune effector process (GO:0002699)	44	4	24.00	3.22E-05	2.46E-03
	leukocyte cell-cell adhesion (GO:0007159)	57	5	23.15	3.68E-06	4.54E-04
	regulation of cell-cell adhesion (GO:0022407)	57	5	23.15	3.68E-06	4.30E-04
	cellular response to topologically incorrect protein (GO:0035967)	46	4	22.95	3.79E-05	2.80E-03
	response to topologically incorrect protein (GO:0035966)	46	4	22.95	3.79E-05	2.71E-03
	response to unfolded protein (GO:0006986)	35	3	22.63	3.97E-04	1.87E-02
	cellular response to unfolded protein (GO:0034620)	35	3	22.63	3.97E-04	1.83E-02
	regulation of leukocyte mediated immunity (GO:0002703)	47	4	22.46	4.10E-05	2.84E-03
	regulation of immune effector process (GO:0002697)	53	4	19.92	6.37E-05	4.16E-03
	adaptive immune response based on somatic recombination of immune receptors built from immunoglobulin superfamily domains (GO:0002460)	142	9	16.73	5.54E-09	2.46E-06
	regulation of cell adhesion (GO:0030155)	80	5	16.50	1.74E-05	1.55E-03
	lymphocyte mediated immunity (GO:0002449)	147	9	16.16	7.38E-09	2.73E-06
	T cell activation (GO:0042110)	83	5	15.90	2.06E-05	1.76E-03
	leukocyte mediated immunity (GO:0002443)	154	9	15.43	1.08E-08	3.44E-06
	immune effector process (GO:0002252)	182	10	14.50	2.76E-09	1.53E-06
	adaptive immune response (GO:0002250)	165	9	14.40	1.91E-08	5.31E-06
	positive regulation of immune system process (GO:0002684)	254	12	12.47	3.30E-10	3.66E-07
	B cell mediated immunity (GO:0019724)	118	5	11.18	1.03E-04	6.16E-03
	immunoglobulin mediated immune response (GO:0016064)	118	5	11.18	1.03E-04	6.00E-03
	production of molecular mediator of immune response (GO:0002440)	125	5	10.56	1.33E-04	7.58E-03
	regulation of immune system process (GO:0002682)	339	13	10.12	6.62E-10	4.90E-07
	positive regulation of lymphocyte activation (GO:0051251)	132	5	10.00	1.70E-04	9.45E-03
	positive regulation of immune response (GO:0050778)	190	7	9.72	9.58E-06	1.01E-03
	positive regulation of leukocyte activation (GO:0002696)	137	5	9.63	2.01E-04	1.09E-02
	positive regulation of cell activation (GO:0050867)	137	5	9.63	2.01E-04	1.06E-02
	regulation of lymphocyte activation (GO:0051249)	148	5	8.92	2.85E-04	1.47E-02
	regulation of leukocyte activation (GO:0002694)	157	5	8.41	3.70E-04	1.87E-02
	regulation of immune response (GO:0050776)	221	7	8.36	2.46E-05	2.03E-03
	regulation of cell activation (GO:0050865)	159	5	8.30	3.92E-04	1.89E-02
	anion transport (GO:0006820)	164	5	8.50	4.49E-04	2.04E-02
	lymphocyte activation (GO:0046649)	188	5	7.12	8.20E-04	3.43E-02
	leukocyte activation (GO:0045321)	198	5	6.67	1.03E-03	4.15E-02
	immune response (GO:0006955)	541	12	5.85	1.04E-06	1.78E-04
	immune system process (GO:0002376)	694	15	4.71	5.43E-08	1.34E-05
	protein-containing complex assembly (GO:0065003)	367	7	5.03	5.27E-04	2.34E-02
	cellular component assembly (GO:0022607)	896	11	5.30	5.78E-04	2.52E-02
	positive regulation of biological process (GO:0048518)	1365	16	3.09	4.80E-05	3.23E-03
	positive regulation of cellular process (GO:0048522)	1227	13	2.80	7.04E-04	3.01E-02
	biological_process (GO:0008150)	10991	59	1.42	8.57E-05	5.29E-03
	cellular process (GO:0009987)	10019	53	1.40	8.78E-04	3.61E-02
	Unclassified (UNCLASSIFIED)	9598	19	.52	8.57E-05	5.44E-03
PANTHER GO-Slim Cellular Component	external side of plasma membrane (GO:0009897)	253	8	8.35	6.35E-06	1.08E-03
	side of membrane (GO:0098552)	321	9	7.40	4.19E-06	2.14E-03
	leaflet of membrane bilayer (GO:0097478)	321	9	7.40	4.19E-06	1.07E-03
	cell surface (GO:0009986)	376	8	5.62	9.96E-05	1.27E-02
PANTHER Protein Class	major histocompatibility complex protein (PC00149)	41	9	57.94	2.13E-13	4.18E-11
	defense/immunity protein (PC00090)	664	10	3.98	2.17E-04	2.13E-02
Reactome pathways	Translocation of ZAP-70 to Immunological synapse (R-HSA-202430)	25	5	52.79	8.90E-08	1.11E-04
	Phosphorylation of CD3 and TCR zeta chains (R-HSA-202427)	28	5	47.14	1.47E-07	1.22E-04
	PD-1 signaling (R-HSA-389948)	29	5	45.51	1.72E-07	1.07E-04
	Generation of second messenger molecules (R-HSA-202433)	40	5	33.00	7.30E-07	3.03E-04
	Costimulation by the CD28 family (R-HSA-388841)	72	6	22.00	4.92E-07	2.45E-04
	Interferon gamma signaling (R-HSA-877300)	91	7	20.30	8.71E-08	2.17E-04
	Downstream TCR signaling (R-HSA-202424)	102	5	12.94	5.29E-05	1.65E-02
	TCR signaling (R-HSA-202403)	124	5	11.64	1.28E-04	3.56E-02
	MHC class II antigen presentation (R-HSA-2132295)	126	5	11.47	1.38E-04	3.44E-02
	Interferon Signaling (R-HSA-913531)	197	7	9.38	1.20E-05	4.28E-03
	Immune System (R-HSA-168256)	2055	19	2.44	1.99E-04	4.52E-02
