# Supplementary material for: Risk Effects of rs1799945 Polymorphism of the HFE Gene and Intergenic Interactions of GWAS-Significant Loci for Arterial Hypertension in the Caucasian Population of Central Russia
Source: Int J Mol Sci. 2023 May 5;24(9):8309. doi: 10.3390/ijms24098309 (PMC10179076; doi:10.3390/ijms24098309)
Supplement: Supplementary file 1 [file ijms-24-08309-s001.zip › Suppl Table S3 .xlsx]

## Sheet: Лист1
Supplementary Table S3. Non-synonymous AH-associated SNPs and SNPs in high LD (r2≥0.80)
(predictive potential were analyzed using the SIFT tool (https://sift.bii.a-star.edu.sg/) and PolyPhen-2 database (http://genetics.bwh.harvard.edu/pph2/))
Chr	Lead SNP	Position lead SNP(hg38)	Proxy SNP	Position proxy SNP (hg38)	Gene	Distance (bp) between proxy and lead SNP	r2 between lead and proxy	D’ between lead and proxy	Ref allele	Alt allele	Amino acid change	SIFT scope	SIFT prediction	PolyPhen-2 scope	PolyPhen-2 prediction
6	rs1799945	26090951	rs1799945	26090951	HFE	0	1	1	C	G	His63Asp	0.089	tolerated	0.755	probably domaging
6	rs805303	31648589	rs1046089	31635190	PRRC2A	13399	0.86	0.97	G	A	Arg1740His	0.029	deleterious	0.957	probably domaging
12	rs7302981	50144032	rs7302981	50144032	CERS5	0	1	1	A	G	Cys9Arg	0.372	tolerated	0.000	benign
19	rs1674769	11416089	rs1674769	11416089	RGL3	0	1	1	G	T	Pro162His	0.001	deleterious	0.992	probably domaging
