# Supplementary material for: Risk Effects of rs1799945 Polymorphism of the HFE Gene and Intergenic Interactions of GWAS-Significant Loci for Arterial Hypertension in the Caucasian Population of Central Russia
Source: Int J Mol Sci. 2023 May 5;24(9):8309. doi: 10.3390/ijms24098309 (PMC10179076; doi:10.3390/ijms24098309)
Supplement: Supplementary file 1 [file ijms-24-08309-s001.zip › Suppl Table S5.xlsx]

## Sheet: Лист1
Supplementary Table S5. Effect of the AH-associated SNPs on the gene expression (eQTL) in peripheral blood according to the Blood eQTL browser (http://genenetwork.nl/bloodeqtlbrowser/)
Chr	SNP	Gene/Region	Major/minor alleles	Gene Expressed	Mechanism	Z-score	P	FDR
6	rs1799945	26090951	C/G	ALAS2	Trans	-6.17	6.820366601510636E-10	0.00
6	rs1799945	26090951	C/G	TRIM38	CIS	8.41	4.177727371219417E-17	0.00
6	rs805303	31648589	G/A	LY6G5C	CIS	-13.34	1.3187344299582426E-40	0.00
6	rs805303	31648589	G/A	HSPA1B	CIS	-12.75	3.256405317286645E-37	0.00
6	rs805303	31648589	G/A	HCP5	CIS	-4.25	2.1130280837772484E-5	0.01
6	rs805303	31648589	G/A	AIF1	CIS	-3.95	7.815119319557502E-5	0.03
10	rs4387287	103918139	C/A	SLK	CIS	5.06	4.2456580524587193E-7	0.00
12	rs7302981	50144032	G/A	LASS5	CIS	53.56	9.813427854297537E-198	0.00
12	rs7302981	50144032	G/A	LIMA1	CIS	-9.30	1.3991829997801753E-20	0.00
