# Supplementary material for: Risk Effects of rs1799945 Polymorphism of the HFE Gene and Intergenic Interactions of GWAS-Significant Loci for Arterial Hypertension in the Caucasian Population of Central Russia
Source: Int J Mol Sci. 2023 May 5;24(9):8309. doi: 10.3390/ijms24098309 (PMC10179076; doi:10.3390/ijms24098309)
Supplement: Supplementary file 1 [file ijms-24-08309-s001.zip › Suppl Table S6.xlsx]

## Sheet: Лист1
Supplementary Table S6. Effect of SNPs in high LD (r2≥0.80) with the AH-associated polymorphisms on the gene expression (eQTL) in peripheral blood according to the Blood eQTL browser (http://genenetwork.nl/bloodeqtlbrowser/)
Chr	Lead SNP	Position lead SNP(hg38)	Proxy SNP	Position proxy SNP (hg38)	Distance (bp) between proxy and lead SNP	r2 between lead and proxy	D’ between lead and proxy	Gene Symbol	Mechanism	Z-score	P	FDR
6	rs1799945	26090951	rs198851	26104404	-13453	1	-1	TRIM38	CIS	8.16	3.366928971981971E-16	0.00
6	rs1799945	26090951	rs198846	26107235	-16284	0.94	-0.99	ALAS2	Trans	-6.08	1.2321740890057414 E-9	0.00
								TRIM38	CIS	9.41	4.107104411030292 E-17	0.00
6	rs1799945	26090951	rs198833	26114280	-23329	0.92	-0.98	TRIM38	CIS	9.48	2.2870457962095604 E-17	0.00
6	rs805303	31648589	rs2242660	31629976	18613	0.91	0.97	LY6G5C	CIS	-13.11	3.0422570736559465E-39	0.00
								HSPA1B	CIS	-12,62	1.6591471167343927E-36	0.00
								HCP5	CIS	-4.33	1.491093418271028E-5	0.01
6	rs805303	31648589	rs2242659	31633736	14853	0.94	0.97	LY6G5C	CIS	-13.33	1.6474741068331045E-40	0.00
								HSPA1B	CIS	-12.80	1.5896131813752992E-37	0.00
								HCP5	CIS	-4.17	2.9929775449095928E-5	0.01
								AIF1	CIS	-3.89	9.942124500161464E-5	0.04
6	rs805303	31648589	rs1046089	31635190	13399	0.86	0.97	LY6G5C	CIS	-12.27	1.3190335536264008E-34	0.00
								HSPA1B	CIS	-12.21	2.7421427414836104E-34	0.00
								AIF1	CIS	-4.42	9.797270281644879E-6	0.00
								HCP5	CIS	-4.03	5.544558695928893E-5	0.02
6	rs805303	31648589	rs805301	31650344	-1755	1	1	LY6G5C	CIS	-13.40	6.398287243143913E-41	0.00
								HSPA1B	CIS	-12.78	2.0882251867418277E-37	0.00
								HCP5	CIS	-4.19	2.752894433194015E-5	0.01
								AIF1	CIS	-3.95	7.946761330217568E-5	0.03
6	rs805303	31648589	rs805257	31666416	-17827	0.97	1	LY6G5C	CIS	-13.43	3.9160226486675194E-41	0.00
								HSPA1B	CIS	-12.71	5.137324960135745E-37	0.00
								HCP5	CIS	-4.14	3.436902392042853E-5	0.02
								AIF1	CIS	-3.86	1.1459953973349682E-4	0.04
6	rs805303	31648589	rs1266076	31672741	-24152	0.98	1	LY6G5C	CIS	-13.52	1.1317535779868907E-41	0.00
								HSPA1B	CIS	-12.69	6.449575892676004E-37	0.00
								HCP5	CIS	-4.18	2.9074091520588047E-5	0.01
								AIF1	CIS	-3.81	1.402085948217741E-4	0.05
10	rs4387287	103918139	rs1265164	103915096	3043	0.82	1	SLK	CIS	4.23	2.303894458963676E-5	0.01
10	rs4387287	103918139	rs9419958	103916188	1951	0.82	1	SLK	CIS	4.97	6.565304415168361 E-7	0.00
10	rs4387287	103918139	rs9420907	103916707	1432	0.82	1	SLK	CIS	5.02	5.199524655987797E-7	0.00
12	rs7302981	50144032	rs836179	50109299	34733	0.91	-0.96	LASS5	CIS	52.45	9.813427854297537E-198	0.00
								LIMA1	CIS	-9.01	1.9976507743723661E-19	0.00
12	rs7302981	50144032	rs836180	50109486	34546	0.88	-0.96	LASS5	CIS	52.35	9.813427854297537E-198	0.00
								LIMA1	CIS	-9.00	2.3537353627186713E-19	0.00
12	rs7302981	50144032	rs7972842	50122540	21492	0.95	0.98	LASS5	CIS	53.85	9.813427854297537 E-198	0.00
								LIMA1	CIS	-9.16	5.010127512571898 E-20	0.00
12	rs7302981	50144032	rs2178173	50124146	19886	0.95	0.98	LASS5	CIS	53.85	9.813427854297537E-198	0.00
								LIMA1	CIS	-9.16	5.010127512571898 E-20	0.00
12	rs7302981	50144032	rs7297421	50125143	18889	0.95	0.98	LASS5	CIS	53.85	9.813427854297537 E-198	0.00
								LIMA1	CIS	-9.16	5.0194252760786223 E-20	0.00
12	rs7302981	50144032	rs7279	50130164	13868	0.97	0.99	LASS5	CIS	53.86	9.813427854297537E-198	0.00
								LIMA1	CIS	-9.19	4.0319965127298087E-20	0.00
12	rs7302981	50144032	rs7532	50130181	13851	0.97	0.99	LASS5	CIS	53.86	9.813427854297537E-198	0.00
								LIMA1	CIS	-9.17	4.540961823260119E-20	0.00
12	rs7302981	50144032	rs7136570	50136153	7879	0.99	1	LASS5	CIS	53.84	9.813427854297537E-198	0.00
								LIMA1	CIS	-9.18	4.2002496802016745E-20	0.00
12	rs7302981	50144032	rs7308356	50145828	-1796	1	1	LASS5	CIS	53.54	9.813427854297537 E-198	0.00
								LIMA1	CIS	-9.32	1.114030006391599 E-20	0.00
12	rs7302981	50144032	rs6580729	50153255	-9223	0.95	-0.98	LASS5	CIS	53.59	9.813427854297537 E-198	0.00
								LIMA1	CIS	-9.38	6.7491452147050505 E-21	0.00
12	rs7302981	50144032	rs1862043	50182533	-38501	0.84	0.93	LASS5	CIS	53.22	9.813427854297537E-198	0.00
								LIMA1	CIS	-9.40	5.3130010883398315E-21	0.00
